# Supplementary material for: Single-cell clonal tracking of persistent T-cells in allogeneic hematopoietic stem cell transplantation
Source: Front Immunol. 2023 Feb 10;14:1114368. doi: 10.3389/fimmu.2023.1114368 (PMC9969884; doi:10.3389/fimmu.2023.1114368)
Supplement: Supplementary file 2 [file Table_2.xlsx]

## Sheet: Table S2
gene_name	baseMean	log2FoldChange	lfcSE	stat	pvalue	padj	contrast
NOC2L	783.595	0.183338	0.0614124	2.97972	0.00288508	0.0150981	R_vs_D_all
KLHL17	106.253	0.774993	0.156077	4.94331	7.6806e-07	1.54776e-05	R_vs_D_all
ISG15	1519.17	0.856935	0.135673	6.31043	2.78269e-10	1.43986e-08	R_vs_D_all
TNFRSF4	307.059	-0.517542	0.178883	-2.94013	0.00328079	0.0167111	R_vs_D_all
UBE2J2	865.627	0.255985	0.0990947	2.58982	0.00960249	0.0388229	R_vs_D_all
ACAP3	248.807	0.536496	0.118114	4.49709	6.88901e-06	0.000100237	R_vs_D_all
TAS1R3	6.48539	-0.971264	0.373663	-2.65374	0.00796053	0.0336309	R_vs_D_all
MXRA8	10.6657	-3.39177	0.380321	-7.57617	3.55899e-14	3.99385e-12	R_vs_D_all
AURKAIP1	1979.67	0.406089	0.0954226	4.25833	2.0596e-05	0.000255918	R_vs_D_all
ATAD3C	26.1696	-1.08398	0.229052	-4.65257	3.27817e-06	5.40989e-05	R_vs_D_all
MIB2	868.143	0.40082	0.109657	3.6379	0.000274869	0.00220818	R_vs_D_all
CDK11B	694.976	0.289541	0.0814632	3.55328	0.000380454	0.00287139	R_vs_D_all
NADK	468.894	0.328616	0.123608	2.62264	0.00872524	0.0359233	R_vs_D_all
MORN1	46.4986	-0.433268	0.169402	-2.53816	0.0111438	0.0433841	R_vs_D_all
RER1	1222.21	0.419197	0.158164	2.66626	0.00766993	0.0326863	R_vs_D_all
PEX10	123.699	-0.309375	0.112914	-2.76405	0.00570896	0.0258512	R_vs_D_all
TNFRSF14	2531.31	0.419922	0.108395	3.87158	0.000108132	0.00102432	R_vs_D_all
MEGF6	91.5258	-1.69085	0.217643	-7.75728	8.67689e-15	1.10492e-12	R_vs_D_all
WRAP73	446.864	0.415806	0.0936872	4.44171	8.92474e-06	0.000125288	R_vs_D_all
SMIM1	38.026	-1.25967	0.257695	-4.77328	1.81246e-06	3.24777e-05	R_vs_D_all
KCNAB2	1340.77	0.646096	0.137249	4.67319	2.9656e-06	4.95324e-05	R_vs_D_all
RPL22	28229.6	-0.450165	0.157086	-2.8445	0.00444807	0.0212294	R_vs_D_all
ACOT7	300.064	1.37426	0.170148	7.9793	1.4717e-15	2.04841e-13	R_vs_D_all
ESPN	17.5263	-1.11783	0.30813	-3.20367	0.0013569	0.00823358	R_vs_D_all
PLEKHG5	25.2288	-1.42683	0.228334	-6.1626	7.1561e-10	3.40478e-08	R_vs_D_all
NOL9	532.615	-0.251539	0.0945537	-2.65467	0.00793855	0.0335696	R_vs_D_all
PER3	110.609	-0.494957	0.151605	-3.29275	0.00099214	0.00635529	R_vs_D_all
PARK7	3534.47	0.408337	0.124541	3.27647	0.00105112	0.0066712	R_vs_D_all
RERE	715.655	-0.674137	0.164826	-4.17154	3.02553e-05	0.000351877	R_vs_D_all
ENO1	4478.4	0.352678	0.0941502	3.75019	0.000176701	0.00153298	R_vs_D_all
CA6	7.09377	-2.33623	0.42638	-4.76909	1.85058e-06	3.30619e-05	R_vs_D_all
SLC2A5	20.6725	-0.936923	0.378876	-3.46245	0.000535282	0.00383213	R_vs_D_all
GPR157	33.1755	-1.34045	0.237067	-5.50924	3.60384e-08	1.08025e-06	R_vs_D_all
SPSB1	72.7425	1.29198	0.168841	7.73961	9.97251e-15	1.25214e-12	R_vs_D_all
PIK3CD-AS2	15.4811	-1.26837	0.292788	-4.36396	1.27728e-05	0.000171402	R_vs_D_all
CTNNBIP1	294.557	0.347936	0.12333	2.76901	0.00562263	0.0255618	R_vs_D_all
CASZ1	236.424	0.910013	0.254773	3.49968	0.000465824	0.00340965	R_vs_D_all
AL139423.1	27.3026	0.951347	0.255911	3.48303	0.000495782	0.00359377	R_vs_D_all
FBXO44	460.93	0.296899	0.0966236	3.06465	0.00217923	0.012032	R_vs_D_all
FBXO6	454.505	1.13836	0.212576	5.27378	1.33642e-07	3.4133e-06	R_vs_D_all
MAD2L2	693.904	0.480067	0.105257	4.54867	5.39862e-06	8.25658e-05	R_vs_D_all
AGTRAP	854.702	0.474895	0.181935	2.54916	0.0107981	0.0424339	R_vs_D_all
MIIP	498.503	0.442246	0.108763	4.07132	4.67468e-05	0.000508382	R_vs_D_all
DHRS3	299.85	-1.45352	0.211858	-6.92347	4.4072e-12	3.25643e-10	R_vs_D_all
EFHD2	6280.25	0.653397	0.173398	3.72944	0.000191904	0.00163844	R_vs_D_all
AL450998.2	324.703	-0.421712	0.140154	-2.9964	0.00273192	0.0144397	R_vs_D_all
ZBTB17	237.332	0.287564	0.104321	2.75054	0.00594969	0.02668	R_vs_D_all
SZRD1	1049.11	0.262453	0.0732926	3.5672	0.000360819	0.00274862	R_vs_D_all
NBPF1	204.053	-1.40447	0.199551	-7.10525	1.20102e-12	9.75765e-11	R_vs_D_all
BX284668.5	99.8286	-1.60002	0.262517	-6.22064	4.95116e-10	2.43556e-08	R_vs_D_all
MFAP2	2.59311	-1.52102	0.445799	-3.54616	0.000390889	0.00293412	R_vs_D_all
SDHB	932.146	0.303084	0.0896236	3.38234	0.000718719	0.00491154	R_vs_D_all
PADI4	33.4718	-0.99116	0.330226	-3.72716	0.00019365	0.00165099	R_vs_D_all
PADI6	3.1416	1.76165	0.442004	3.54102	0.000398589	0.00298194	R_vs_D_all
CAPZB	5703.92	0.425573	0.0924109	4.59643	4.29788e-06	6.793e-05	R_vs_D_all
HTR6	12.4332	-1.16599	0.341811	-3.1486	0.00164052	0.00961031	R_vs_D_all
TMCO4	218.102	0.377442	0.120755	3.11345	0.00184915	0.0105603	R_vs_D_all
CAMK2N1	192.679	-1.03767	0.310303	-3.29717	0.000976659	0.00627179	R_vs_D_all
ECE1	454.15	-0.338982	0.122547	-2.77583	0.00550602	0.025149	R_vs_D_all
AL031728.1	10.7484	-1.09406	0.310992	-3.62942	0.000284061	0.00226781	R_vs_D_all
ALPL	4.24261	-1.52401	0.417377	-3.58685	0.000334699	0.00258697	R_vs_D_all
LDLRAD2	5.70592	-0.622224	0.411729	-2.54019	0.0110792	0.0432399	R_vs_D_all
HSPG2	8.06104	-1.36736	0.424838	-3.58555	0.000336363	0.00259427	R_vs_D_all
ZBTB40	320.819	-0.24871	0.100008	-2.48506	0.0129528	0.0490134	R_vs_D_all
HNRNPR	2586.65	0.162826	0.0572867	2.84161	0.00448864	0.0213663	R_vs_D_all
TCEA3	165.394	-2.50632	0.227248	-10.8282	2.53041e-27	1.51445e-24	R_vs_D_all
E2F2	21.7787	1.6144	0.36447	4.21699	2.47587e-05	0.000298953	R_vs_D_all
ID3	274.976	-0.86985	0.407825	-2.8595	0.00424308	0.0204193	R_vs_D_all
MDS2	86.5599	-3.33705	0.253515	-12.9169	3.6135e-38	9.26863e-35	R_vs_D_all
RPL11	91171.3	-0.378398	0.146117	-2.56164	0.010418	0.0414388	R_vs_D_all
FUCA1	151.069	0.49311	0.157084	3.18336	0.00145578	0.00873029	R_vs_D_all
CNR2	127.274	-0.755033	0.237285	-3.53238	0.000411833	0.00305936	R_vs_D_all
IFNLR1	79.4258	0.756223	0.179065	4.19473	2.73201e-05	0.000323273	R_vs_D_all
RCAN3	1337.75	-1.873	0.223745	-8.30948	9.61229e-17	1.48783e-14	R_vs_D_all
AL445686.2	63.1415	-2.06816	0.237776	-8.62165	6.59938e-18	1.2091e-15	R_vs_D_all
CLIC4	209.278	-1.20213	0.321054	-4.69101	2.71862e-06	4.58768e-05	R_vs_D_all
AL050344.1	39.0421	1.11812	0.403752	2.56583	0.0102929	0.0410776	R_vs_D_all
TMEM50A	2972.56	0.473855	0.0737219	6.44266	1.174e-10	6.60847e-09	R_vs_D_all
RHCE	7.56269	-0.956743	0.401825	-2.58936	0.00961554	0.0388582	R_vs_D_all
LDLRAP1	798.021	-1.09708	0.176806	-6.11442	9.69075e-10	4.47294e-08	R_vs_D_all
MAN1C1	49.2936	-2.01805	0.219535	-8.93564	4.04834e-19	8.65332e-17	R_vs_D_all
PAFAH2	214.887	0.569598	0.183152	3.09332	0.0019793	0.0111343	R_vs_D_all
ZNF593	426.244	0.421673	0.116945	3.60018	0.000318003	0.00248034	R_vs_D_all
SH3BGRL3	32048.8	0.980369	0.152617	6.40912	1.46357e-10	8.11064e-09	R_vs_D_all
CD52	28252.8	0.776863	0.133448	5.82654	5.65885e-09	2.15264e-07	R_vs_D_all
ZNF683	2148.74	1.80784	0.327855	5.41127	6.25797e-08	1.73131e-06	R_vs_D_all
DHDDS	213.764	0.400384	0.0892179	4.47534	7.62899e-06	0.000109583	R_vs_D_all
RPS6KA1	1154.01	0.693363	0.187861	3.66916	0.000243349	0.00199149	R_vs_D_all
KDF1	19.4283	-2.52963	0.30865	-7.72497	1.11876e-14	1.38533e-12	R_vs_D_all
SYTL1	2584.73	0.429546	0.131757	3.23875	0.00120056	0.00742032	R_vs_D_all
AHDC1	169.543	0.347855	0.122684	2.80074	0.00509861	0.0236735	R_vs_D_all
FGR	1248.82	0.872075	0.276114	3.04438	0.00233163	0.01269	R_vs_D_all
DNAJC8	2251.19	0.330764	0.0824746	4.01187	6.02384e-05	0.000626277	R_vs_D_all
ATP5IF1	4069.52	0.367948	0.123462	2.98449	0.00284051	0.014917	R_vs_D_all
SESN2	214.119	0.752235	0.197576	3.77358	0.000160924	0.00142194	R_vs_D_all
MED18	117.602	0.581063	0.209754	2.8894	0.0038598	0.0189721	R_vs_D_all
TRNAU1AP	569.176	0.421796	0.120192	3.52368	0.000425594	0.00314855	R_vs_D_all
SNHG12	854.919	-0.536928	0.124422	-4.24647	2.17166e-05	0.000267804	R_vs_D_all
GMEB1	372.233	0.287067	0.0741978	3.85811	0.000114269	0.00107317	R_vs_D_all
MATN1-AS1	97.3699	-0.884788	0.246996	-3.61865	0.000296139	0.00234444	R_vs_D_all
PUM1	1144.14	-0.227634	0.0684108	-3.32577	0.000881751	0.00579073	R_vs_D_all
SNRNP40	963.798	0.327216	0.0716125	4.57616	4.7359e-06	7.38134e-05	R_vs_D_all
ZCCHC17	638.778	0.467624	0.153957	3.04304	0.00234203	0.0127274	R_vs_D_all
PTP4A2	6100.98	0.537329	0.13547	3.95006	7.8132e-05	0.000782998	R_vs_D_all
CCDC28B	257.531	0.912244	0.275228	3.3017	0.000961015	0.00618017	R_vs_D_all
LCK	5054.68	0.557261	0.228173	2.49856	0.0124699	0.0476074	R_vs_D_all
HDAC1	1893.69	0.461207	0.110159	4.19417	2.73877e-05	0.000323731	R_vs_D_all
ZBTB8OS	988.662	0.48757	0.0853075	5.71558	1.09332e-08	3.83464e-07	R_vs_D_all
RBBP4	2351.3	0.167428	0.0568453	2.94247	0.00325605	0.0166228	R_vs_D_all
KIAA1522	9.62847	-1.50816	0.360773	-3.85057	0.000117843	0.00109973	R_vs_D_all
YARS	1132.48	0.510021	0.115348	4.4449	8.79307e-06	0.000123536	R_vs_D_all
RNF19B	205.678	0.573292	0.174804	3.3127	0.000923991	0.00601096	R_vs_D_all
AZIN2	32.4989	-1.1661	0.198377	-5.75199	8.81985e-09	3.16089e-07	R_vs_D_all
TRIM62	70.6652	0.595758	0.160015	3.67873	0.000234398	0.00193233	R_vs_D_all
SMIM12	749.989	0.34691	0.096396	3.60699	0.000309764	0.00242874	R_vs_D_all
DLGAP3	55.0448	-0.557802	0.210992	-2.67458	0.00748233	0.032071	R_vs_D_all
AC004865.2	418.636	0.767993	0.193015	3.92556	8.65285e-05	0.000850832	R_vs_D_all
TFAP2E	11.7983	0.901685	0.287757	3.03547	0.00240163	0.0130117	R_vs_D_all
PSMB2	1431.25	0.704799	0.147783	4.76539	1.88493e-06	3.35753e-05	R_vs_D_all
C1orf216	121.839	1.02279	0.251815	4.06768	4.74834e-05	0.000515038	R_vs_D_all
CLSPN	60.8087	1.72422	0.246001	6.99616	2.63068e-12	2.06261e-10	R_vs_D_all
AGO4	414.835	0.487059	0.173821	2.82365	0.00474804	0.022358	R_vs_D_all
EVA1B	204.4	0.708716	0.203786	3.43991	0.000581907	0.00410698	R_vs_D_all
GNL2	473.913	0.288553	0.075429	3.81248	0.00013758	0.00124258	R_vs_D_all
CDCA8	35.4293	0.950938	0.215872	4.4381	9.07562e-06	0.000127253	R_vs_D_all
C1orf122	747.846	0.395878	0.113715	3.47967	0.000502038	0.00363032	R_vs_D_all
UTP11	266.547	0.473596	0.142792	3.33973	0.000838598	0.00557668	R_vs_D_all
LINC01685	5.06597	-1.41908	0.412102	-3.9263	8.62627e-05	0.000849805	R_vs_D_all
MYCBP	100.985	0.583301	0.190238	3.07472	0.002107	0.0117197	R_vs_D_all
PABPC4	932.434	-0.726717	0.164422	-4.39878	1.08862e-05	0.000149894	R_vs_D_all
HPCAL4	49.1039	-2.83331	0.276999	-9.65872	4.51483e-22	1.36175e-19	R_vs_D_all
OXCT2	6.91882	-1.01097	0.422944	-2.80501	0.00503146	0.0234466	R_vs_D_all
CAP1	4524.32	0.518217	0.144139	3.5852	0.00033682	0.00259554	R_vs_D_all
PPT1	874.166	-0.261431	0.0953353	-2.72231	0.00648281	0.0285221	R_vs_D_all
AL050341.2	86.9938	-0.573576	0.209825	-2.66067	0.00779849	0.0331099	R_vs_D_all
ZMPSTE24	426.925	0.261666	0.102644	2.57055	0.0101538	0.0406219	R_vs_D_all
ZFP69B	42.6972	-0.483679	0.188998	-2.49334	0.0126548	0.0481768	R_vs_D_all
EXO5	89.1892	0.498645	0.137797	3.61958	0.000295082	0.00234019	R_vs_D_all
CITED4	262.633	-1.58957	0.323968	-4.71703	2.39314e-06	4.10792e-05	R_vs_D_all
SCMH1	163.075	-0.474466	0.162834	-2.93491	0.00333639	0.0169558	R_vs_D_all
HIVEP3	460.663	0.986199	0.128621	7.60628	2.82106e-14	3.26788e-12	R_vs_D_all
RIMKLA	4.81321	-1.19528	0.41132	-2.93193	0.00336861	0.0170616	R_vs_D_all
ZMYND12	8.31611	-1.18295	0.365356	-3.18433	0.00145089	0.00870968	R_vs_D_all
C1orf50	176.496	0.419289	0.128279	3.30363	0.000954408	0.00614428	R_vs_D_all
AL512353.1	10.0681	-0.924383	0.307449	-2.85064	0.00436319	0.020891	R_vs_D_all
MPL	7.79982	-1.77963	0.448569	-3.8867	0.000101617	0.000974643	R_vs_D_all
CDC20	18.5599	1.45829	0.405912	3.10116	0.00192761	0.0109009	R_vs_D_all
ELOVL1	808.517	0.496279	0.108735	4.5638	5.02368e-06	7.78259e-05	R_vs_D_all
MED8	416.168	0.457086	0.0865402	5.28932	1.2277e-07	3.15807e-06	R_vs_D_all
HYI	159.913	-1.33811	0.186272	-7.1522	8.54004e-13	7.19889e-11	R_vs_D_all
KDM4A	94.7967	0.561232	0.211722	2.69211	0.00710014	0.030704	R_vs_D_all
KDM4A-AS1	13.4166	-1.07742	0.29374	-3.43344	0.00059597	0.00419304	R_vs_D_all
ST3GAL3	121.028	-0.538051	0.118896	-4.53277	5.82139e-06	8.76137e-05	R_vs_D_all
ATP6V0B	1766.71	0.48164	0.0918281	5.24182	1.59001e-07	3.9947e-06	R_vs_D_all
B4GALT2	45.5977	1.52461	0.294463	5.05958	4.20184e-07	9.31221e-06	R_vs_D_all
ARMH1	577.085	-0.63488	0.222485	-2.94259	0.00325481	0.0166212	R_vs_D_all
KIF2C	6.98784	1.30344	0.398381	3.16622	0.00154436	0.00917573	R_vs_D_all
RPS8	99543.6	-0.428087	0.147291	-2.88939	0.00385992	0.0189721	R_vs_D_all
PLK3	369.401	-0.808199	0.270863	-2.9028	0.00369845	0.0183538	R_vs_D_all
HECTD3	317.439	0.525925	0.110389	4.74908	2.04343e-06	3.58648e-05	R_vs_D_all
ZSWIM5	64.9581	-1.87297	0.296865	-6.05766	1.38118e-09	6.15362e-08	R_vs_D_all
HPDL	18.1035	1.25636	0.321972	3.86677	0.000110287	0.00104057	R_vs_D_all
TESK2	132.39	-0.778116	0.167678	-4.69351	2.68553e-06	4.54465e-05	R_vs_D_all
PRDX1	1899.76	0.365518	0.145013	2.5528	0.0106861	0.042134	R_vs_D_all
MAST2	93.7121	0.468426	0.180457	2.57973	0.00988781	0.0398062	R_vs_D_all
PIK3R3	72.0961	0.909187	0.268814	3.38002	0.000724809	0.00494639	R_vs_D_all
POMGNT1	256.29	0.270249	0.098224	2.73906	0.00616149	0.0274311	R_vs_D_all
FAAH	13.9542	-1.0322	0.279713	-4.05855	4.93777e-05	0.000530566	R_vs_D_all
CYP4B1	1.96653	-1.38764	0.449046	-2.68295	0.00729769	0.0313877	R_vs_D_all
TAL1	8.0233	-1.65457	0.447424	-3.67627	0.000236666	0.00194834	R_vs_D_all
SPATA6	34.9442	-2.31931	0.318805	-7.40545	1.30707e-13	1.3259e-11	R_vs_D_all
BEND5	81.267	-1.49462	0.285025	-5.80165	6.56656e-09	2.48216e-07	R_vs_D_all
ZFYVE9	49.9846	-2.51866	0.219794	-11.1296	9.00637e-29	6.21959e-26	R_vs_D_all
COA7	48.1102	0.41685	0.169396	2.48759	0.0128612	0.0487487	R_vs_D_all
ZYG11B	221.6	-0.862964	0.118831	-7.21946	5.21952e-13	4.66252e-11	R_vs_D_all
SCP2	1736.32	0.53109	0.110272	4.80508	1.54688e-06	2.83122e-05	R_vs_D_all
MAGOH	1873.42	0.299922	0.120717	2.48388	0.0129961	0.0491047	R_vs_D_all
LRP8	104.538	0.621443	0.139019	4.40347	1.06532e-05	0.00014725	R_vs_D_all
HSPB11	1012.93	0.718494	0.113773	6.31894	2.63363e-10	1.36667e-08	R_vs_D_all
LRRC42	139.126	0.705981	0.143028	4.94544	7.59733e-07	1.5327e-05	R_vs_D_all
TMEM59	3109.94	0.246431	0.091962	2.69277	0.0070862	0.0306659	R_vs_D_all
MRPL37	772.891	0.279241	0.090403	3.09171	0.00199005	0.011187	R_vs_D_all
SSBP3	931.665	0.4829	0.175741	2.67275	0.00752312	0.0322073	R_vs_D_all
AL161644.1	4.76833	-1.79844	0.432814	-3.60574	0.00031126	0.00243799	R_vs_D_all
ACOT11	6.21539	-1.15835	0.364696	-3.13108	0.00174165	0.0100583	R_vs_D_all
DAB1	8.06002	-1.49143	0.408274	-4.00884	6.10166e-05	0.000632537	R_vs_D_all
JUN	5454.34	-1.17829	0.375543	-3.08103	0.00206289	0.0114957	R_vs_D_all
FGGY	94.1644	-0.385598	0.112873	-3.43889	0.00058411	0.00411767	R_vs_D_all
HOOK1	107.691	-2.90561	0.307412	-9.58857	8.93114e-22	2.54537e-19	R_vs_D_all
CYP2J2	6.10767	-1.62558	0.399615	-3.86267	0.000112156	0.00105598	R_vs_D_all
NFIA	110.448	-0.845433	0.250527	-3.32625	0.000880223	0.00578704	R_vs_D_all
PATJ	264.332	-1.29306	0.164267	-7.83085	4.84572e-15	6.30471e-13	R_vs_D_all
DOCK7	90.9942	-1.21842	0.212352	-5.8625	4.55956e-09	1.77586e-07	R_vs_D_all
ATG4C	158.816	-0.508249	0.17475	-2.93821	0.00330118	0.0168006	R_vs_D_all
ITGB3BP	244.757	-0.386995	0.105603	-3.66319	0.000249095	0.00202835	R_vs_D_all
PGM1	469.318	0.336139	0.101092	3.32222	0.000893036	0.00584559	R_vs_D_all
CACHD1	4.76744	-2.2901	0.439832	-4.52265	6.10709e-06	9.08473e-05	R_vs_D_all
RAVER2	22.364	-1.13119	0.279966	-4.0453	5.22555e-05	0.000555821	R_vs_D_all
AL357078.1	18.247	-0.959001	0.258348	-3.7974	0.000146219	0.00130876	R_vs_D_all
DNAJC6	18.5732	-2.20748	0.332209	-6.28471	3.28477e-10	1.68509e-08	R_vs_D_all
LEPR	27.7233	-0.979327	0.234068	-4.2166	2.48011e-05	0.000299263	R_vs_D_all
IL12RB2	193.132	0.58524	0.216655	2.57055	0.0101537	0.0406219	R_vs_D_all
HHLA3	81.5411	-0.761834	0.177399	-4.28056	1.86426e-05	0.000236056	R_vs_D_all
CTH	26.706	-1.67443	0.315533	-5.28164	1.2803e-07	3.27929e-06	R_vs_D_all
NEGR1	3.18358	-1.04415	0.448554	-2.56004	0.0104661	0.0415749	R_vs_D_all
ERICH3	6.99911	1.17846	0.381995	2.90318	0.00369393	0.0183392	R_vs_D_all
AK5	258.445	-2.0166	0.28926	-7.14924	8.72578e-13	7.32109e-11	R_vs_D_all
AC118549.1	540.011	-0.271932	0.0860441	-3.15227	0.00162005	0.00951209	R_vs_D_all
DNAJB4	123.491	-0.461536	0.16377	-2.81902	0.00481703	0.0226058	R_vs_D_all
GIPC2	2.26743	-1.98696	0.448709	-4.43715	9.11596e-06	0.000127673	R_vs_D_all
LINC01781	281.742	-1.76101	0.400057	-4.59873	4.25082e-06	6.72454e-05	R_vs_D_all
LINC01725	21.7359	-3.22089	0.343732	-8.53851	1.35958e-17	2.30294e-15	R_vs_D_all
SAMD13	3.93873	-1.37867	0.434134	-3.37497	0.000738233	0.00502654	R_vs_D_all
GNG5	3076.53	0.37285	0.142944	2.63225	0.00848214	0.0352131	R_vs_D_all
MCOLN2	586.6	1.27485	0.234429	5.33418	9.59778e-08	2.52681e-06	R_vs_D_all
WDR63	22.5029	1.3099	0.279897	4.97726	6.44912e-07	1.33557e-05	R_vs_D_all
SYDE2	47.3376	-2.62966	0.296477	-8.63678	5.78198e-18	1.07026e-15	R_vs_D_all
SH3GLB1	1504.78	0.317185	0.0921522	3.4393	0.000583216	0.00411298	R_vs_D_all
LMO4	637.304	0.42316	0.0918897	4.58773	4.48086e-06	7.045e-05	R_vs_D_all
GBP3	373.172	0.763247	0.157282	4.87736	1.07518e-06	2.06028e-05	R_vs_D_all
GBP1	1072.9	1.30398	0.301624	4.27859	1.88082e-05	0.000237316	R_vs_D_all
GBP2	1636.79	0.636174	0.178705	3.59394	0.000325715	0.00252731	R_vs_D_all
GBP4	1649.24	1.09281	0.21377	5.08581	3.6607e-07	8.30303e-06	R_vs_D_all
GBP5	2961.6	1.3382	0.23522	5.59244	2.23901e-08	7.23824e-07	R_vs_D_all
LRRC8C-DT	84.3621	-0.950035	0.146339	-6.42675	1.3036e-10	7.29164e-09	R_vs_D_all
LRRC8D	343.111	-0.403369	0.134592	-2.92758	0.00341609	0.0172195	R_vs_D_all
CDC7	120.126	0.93563	0.166829	5.61062	2.01605e-08	6.61757e-07	R_vs_D_all
TGFBR3	2094.45	0.654504	0.233314	2.82204	0.00477191	0.0224392	R_vs_D_all
BTBD8	53.2844	-1.03246	0.183832	-5.51817	3.4255e-08	1.04069e-06	R_vs_D_all
GLMN	396.841	0.596949	0.172539	3.45951	0.000541156	0.00386648	R_vs_D_all
GFI1	398.166	1.30994	0.239811	5.46349	4.66857e-08	1.34334e-06	R_vs_D_all
EVI5	77.6951	-0.945376	0.280845	-3.81592	0.000135676	0.00122847	R_vs_D_all
RPL5	40207	-0.470794	0.130709	-3.57519	0.000349977	0.00267857	R_vs_D_all
DR1	1101.83	0.264401	0.0794048	3.34495	0.000822969	0.00550537	R_vs_D_all
FNBP1L	25.0431	-1.6557	0.331567	-5.28474	1.25881e-07	3.22885e-06	R_vs_D_all
BCAR3	24.3955	-0.943843	0.252493	-3.76667	0.000165441	0.00145684	R_vs_D_all
SLC44A3	3.70119	-1.03332	0.447883	-3.01138	0.00260065	0.0138683	R_vs_D_all
CNN3	35.227	-2.41475	0.371916	-6.75092	1.46913e-11	9.78801e-10	R_vs_D_all
TMEM56	10.4353	-3.00942	0.381465	-6.86	6.88588e-12	4.84847e-10	R_vs_D_all
AC092802.1	4.18693	-1.65172	0.414526	-3.66395	0.000248351	0.00202412	R_vs_D_all
SNX7	7.36694	-2.20699	0.423615	-4.2308	2.32866e-05	0.000284236	R_vs_D_all
RTCA	535.707	0.213989	0.0852486	2.51631	0.011859	0.0456733	R_vs_D_all
CDC14A	879.561	-0.569165	0.126721	-4.48537	7.27869e-06	0.000105394	R_vs_D_all
VCAM1	32.0956	1.92873	0.357927	5.65041	1.60061e-08	5.33192e-07	R_vs_D_all
NTNG1	4.92349	-2.07175	0.440137	-4.31192	1.61842e-05	0.00020981	R_vs_D_all
HENMT1	435.48	0.520863	0.161328	3.22486	0.00126034	0.00774113	R_vs_D_all
CLCC1	144.419	-0.621398	0.162271	-3.81516	0.000136094	0.00123163	R_vs_D_all
AL356488.3	23.4572	-0.605926	0.258064	-2.48261	0.0130423	0.0492482	R_vs_D_all
AL356488.2	21.4028	-0.783943	0.228621	-3.3993	0.000675596	0.0046512	R_vs_D_all
C1orf194	2.13861	-1.30738	0.448396	-2.78082	0.00542213	0.024851	R_vs_D_all
KIAA1324	68.5161	-1.00302	0.180394	-5.49345	3.94162e-08	1.16785e-06	R_vs_D_all
CELSR2	29.299	0.784781	0.255237	3.06672	0.0021642	0.0119637	R_vs_D_all
PSRC1	16.8835	1.29132	0.306109	4.22914	2.34585e-05	0.000285946	R_vs_D_all
PSMA5	1818.62	0.680658	0.221576	3.13425	0.00172291	0.00996936	R_vs_D_all
ATXN7L2	123.411	0.494833	0.128086	3.84407	0.000121012	0.00112172	R_vs_D_all
CYB561D1	213.2	0.60491	0.154386	3.92656	8.61698e-05	0.000849631	R_vs_D_all
AMIGO1	78.1093	-0.723859	0.216216	-3.29503	0.000984114	0.00630897	R_vs_D_all
GNAI3	1094.51	0.26441	0.0738622	3.58337	0.000339193	0.00261179	R_vs_D_all
GSTM4	251.17	0.303721	0.110477	2.73185	0.00629793	0.0278933	R_vs_D_all
GSTM2	262.644	-0.984545	0.237263	-4.35054	1.35801e-05	0.000180482	R_vs_D_all
AC000032.1	5.02071	-1.06586	0.377504	-2.95716	0.00310486	0.0159736	R_vs_D_all
GSTM3	103.982	-1.47043	0.207345	-6.68642	2.28689e-11	1.48772e-09	R_vs_D_all
LAMTOR5	1802.8	0.441531	0.134001	3.26815	0.00108252	0.00683426	R_vs_D_all
KCNA3	785.194	-0.35581	0.10986	-3.21589	0.0013004	0.00795253	R_vs_D_all
DRAM2	633.664	-0.344095	0.132013	-2.62985	0.00854226	0.0354054	R_vs_D_all
PIFO	6.36106	-1.71772	0.360412	-4.61807	3.87333e-06	6.20943e-05	R_vs_D_all
ATP5PB	2743.19	0.424811	0.132629	3.21708	0.001295	0.00792765	R_vs_D_all
CTTNBP2NL	8.49552	-1.1204	0.377059	-2.76592	0.00567624	0.0257561	R_vs_D_all
ST7L	186.185	-0.311691	0.122036	-2.52421	0.0115959	0.0448577	R_vs_D_all
CAPZA1	2091.6	0.357398	0.0770936	4.6376	3.52483e-06	5.75348e-05	R_vs_D_all
MOV10	291.773	0.344047	0.136185	2.52537	0.0115576	0.0447538	R_vs_D_all
PPM1J	6.52447	-1.17666	0.392017	-3.61762	0.000297323	0.0023507	R_vs_D_all
MAGI3	30.745	-1.99957	0.290046	-6.63282	3.29343e-11	2.07486e-09	R_vs_D_all
PHTF1	250.616	0.466313	0.149248	3.13737	0.00170471	0.00989273	R_vs_D_all
RSBN1	1088.27	-0.238462	0.0891324	-2.66793	0.00763203	0.0325494	R_vs_D_all
PTPN22	1570.81	0.517056	0.185677	2.85857	0.00425556	0.0204465	R_vs_D_all
HIPK1-AS1	28.1315	-0.696381	0.272123	-2.53726	0.0111723	0.0434761	R_vs_D_all
DENND2C	12.8234	-1.08083	0.30732	-3.43372	0.00059535	0.00419196	R_vs_D_all
TSPAN2	331.176	0.831456	0.178367	4.65553	3.23154e-06	5.33951e-05	R_vs_D_all
VANGL1	122.24	0.989061	0.175268	5.57347	2.49708e-08	7.89351e-07	R_vs_D_all
SLC22A15	31.2926	-0.814221	0.25145	-3.4425	0.000576366	0.00407748	R_vs_D_all
ATP1A1	1745.43	-0.318497	0.0943532	-3.34383	0.000826302	0.00551739	R_vs_D_all
AL390066.1	6.83277	0.980074	0.397347	2.89382	0.00380589	0.0187681	R_vs_D_all
CD58	768.061	0.553528	0.195077	2.90614	0.00365921	0.0182054	R_vs_D_all
CD2	5670.36	0.907465	0.189222	4.86006	1.17352e-06	2.22732e-05	R_vs_D_all
AL359915.2	105.325	-0.503496	0.150849	-3.34474	0.000823584	0.00550538	R_vs_D_all
REG4	17.5224	-3.03262	0.390723	-6.77864	1.21311e-11	8.31352e-10	R_vs_D_all
HIST2H3PS2	4.63911	-1.29688	0.398471	-3.03352	0.00241716	0.0130763	R_vs_D_all
AC245595.1	26.8429	1.01692	0.298299	3.16148	0.00156967	0.00927699	R_vs_D_all
NBPF15	371.428	-1.17977	0.136837	-8.58809	8.84248e-18	1.57195e-15	R_vs_D_all
AC245014.3	422.493	-0.893326	0.316173	-2.92622	0.00343106	0.0172707	R_vs_D_all
NBPF20	108.984	-0.537912	0.210532	-2.55371	0.0106583	0.0420592	R_vs_D_all
PEX11B	435.679	0.381511	0.144118	2.6738	0.00749982	0.0321229	R_vs_D_all
LIX1L	819.778	-0.410158	0.0996706	-4.0875	4.36051e-05	0.000479688	R_vs_D_all
AC243547.2	12.3244	-1.02836	0.327418	-3.01217	0.00259387	0.0138363	R_vs_D_all
FMO5	34.7026	-0.57939	0.175943	-3.33854	0.000842186	0.00559289	R_vs_D_all
BCL9	60.6236	-0.888241	0.20773	-4.24651	2.17129e-05	0.000267804	R_vs_D_all
ACP6	99.0785	-0.849851	0.192324	-4.37357	1.22233e-05	0.000165263	R_vs_D_all
PDE4DIP	497.311	-0.810146	0.163264	-4.8853	1.0327e-06	1.98949e-05	R_vs_D_all
NBPF9	114.965	-1.19197	0.21714	-5.50374	3.71828e-08	1.10533e-06	R_vs_D_all
SV2A	29.3239	-0.766995	0.252695	-2.94516	0.00322785	0.0165086	R_vs_D_all
SF3B4	1545.02	0.338165	0.103288	3.27324	0.00106324	0.00674335	R_vs_D_all
C1orf54	84.6507	-0.580267	0.22853	-2.53607	0.0112104	0.0436033	R_vs_D_all
CIART	3.87467	-1.75834	0.435079	-3.64843	0.000263843	0.00213104	R_vs_D_all
MINDY1	46.4479	-1.36786	0.28424	-4.89067	1.00494e-06	1.94018e-05	R_vs_D_all
SCNM1	994.118	0.389025	0.0852154	4.56731	4.94032e-06	7.66667e-05	R_vs_D_all
PSMD4	1800.94	0.259511	0.103212	2.51966	0.0117469	0.0453194	R_vs_D_all
PSMB4	1224.8	0.282701	0.0991679	2.86012	0.00423475	0.0203909	R_vs_D_all
RORC	46.6358	-1.06822	0.33518	-3.54188	0.000397285	0.00297343	R_vs_D_all
THEM4	934.391	-0.910365	0.135824	-6.67313	2.50397e-11	1.61142e-09	R_vs_D_all
S100A6	14733.2	0.571945	0.133975	4.26145	2.03103e-05	0.000253069	R_vs_D_all
S100A4	23264.9	0.854568	0.145121	5.86495	4.49267e-09	1.7536e-07	R_vs_D_all
SLC27A3	312.956	0.796865	0.2198	3.59401	0.000325631	0.00252731	R_vs_D_all
DENND4B	518.516	0.273651	0.0818169	3.31028	0.00093203	0.00604573	R_vs_D_all
RAB13	28.251	-1.76102	0.424184	-4.52886	5.93038e-06	8.89558e-05	R_vs_D_all
TPM3	9079.85	0.292306	0.0803392	3.61889	0.000295871	0.00234335	R_vs_D_all
IL6R-AS1	4.9158	-1.89103	0.42574	-4.01737	5.88516e-05	0.000614707	R_vs_D_all
IL6R	267.3	-2.14399	0.233195	-8.99405	2.38291e-19	5.28211e-17	R_vs_D_all
AL451085.1	20.7509	-1.18206	0.315078	-3.69152	0.000222916	0.00185596	R_vs_D_all
FLAD1	432.091	0.355597	0.133449	2.67919	0.00738016	0.0316688	R_vs_D_all
ZBTB7B	226.671	0.514366	0.179114	2.85413	0.00431548	0.0206901	R_vs_D_all
ADAM15	267.577	0.489754	0.106651	4.55442	5.25301e-06	8.07516e-05	R_vs_D_all
EFNA1	12.9832	-1.74973	0.388807	-4.11496	3.87239e-05	0.000435099	R_vs_D_all
AC234582.1	7.14178	-1.39453	0.391766	-3.54521	0.000392296	0.00294345	R_vs_D_all
THBS3	43.8386	-0.504143	0.172171	-2.91743	0.00352925	0.0176758	R_vs_D_all
FAM189B	141.183	-0.278666	0.111666	-2.48854	0.0128269	0.0486319	R_vs_D_all
FDPS	1026.52	0.436503	0.12205	3.57463	0.000350719	0.00268192	R_vs_D_all
RUSC1	270.723	0.433125	0.136488	3.18587	0.00144321	0.00867811	R_vs_D_all
SYT11	642.686	0.739944	0.176734	4.20334	2.63001e-05	0.000314184	R_vs_D_all
UBQLN4	238.209	0.225513	0.0895302	2.52754	0.0114865	0.0445346	R_vs_D_all
RAB25	6.49168	-2.5671	0.394992	-5.75269	8.78348e-09	3.15415e-07	R_vs_D_all
MEX3A	4.34682	-1.22563	0.414964	-3.39456	0.000687392	0.00472697	R_vs_D_all
LMNA	380.614	-0.738567	0.327028	-2.58213	0.00981927	0.0395924	R_vs_D_all
SLC25A44	103.183	0.441177	0.167137	2.67491	0.00747483	0.0320465	R_vs_D_all
PMF1	132.176	0.515905	0.202351	2.49299	0.0126673	0.0482011	R_vs_D_all
C1orf61	73.9975	1.09089	0.272745	3.90677	9.35392e-05	0.000906856	R_vs_D_all
TTC24	73.826	0.626279	0.214793	2.84692	0.00441447	0.0211083	R_vs_D_all
NAXE	1104.93	0.315833	0.118381	2.66963	0.00759358	0.0324085	R_vs_D_all
PRCC	652.499	0.206406	0.0774408	2.66375	0.00772745	0.0328861	R_vs_D_all
ARHGEF11	29.723	-1.6064	0.258804	-6.0873	1.14829e-09	5.20645e-08	R_vs_D_all
FCRL5	218.888	-0.249128	0.411614	-2.58029	0.00987186	0.0397598	R_vs_D_all
FCRL2	155.709	-1.02832	0.365464	-3.85218	0.000117071	0.00109422	R_vs_D_all
FCRL1	500.091	-0.804956	0.391807	-3.16787	0.00153559	0.0091387	R_vs_D_all
MNDA	51.1033	-1.03808	0.369166	-2.99809	0.00271675	0.0143891	R_vs_D_all
PYHIN1	1960.72	0.617394	0.228922	2.70144	0.00690399	0.0300512	R_vs_D_all
DUSP23	608.088	0.706534	0.208714	3.37885	0.000727909	0.00496377	R_vs_D_all
FCRL6	1317.04	1.07624	0.310151	3.35582	0.000791314	0.00532136	R_vs_D_all
SLAMF8	41.5902	1.71987	0.389525	4.19706	2.70406e-05	0.000321107	R_vs_D_all
AL138930.1	2.75744	1.48089	0.439544	3.48907	0.000484713	0.00352349	R_vs_D_all
CD84	712.03	0.680993	0.172678	3.95561	7.63401e-05	0.000767891	R_vs_D_all
SLAMF7	953.598	1.1585	0.277417	4.16309	3.13964e-05	0.000362289	R_vs_D_all
F11R	52.3007	-0.689212	0.200435	-3.45497	0.000550358	0.00392442	R_vs_D_all
USF1	445.157	0.377808	0.101369	3.6897	0.000224514	0.00186628	R_vs_D_all
KLHDC9	7.75476	-1.2833	0.382325	-3.30454	0.000951316	0.00612657	R_vs_D_all
B4GALT3	565.377	0.427756	0.136746	3.14734	0.00164761	0.00963609	R_vs_D_all
TOMM40L	86.3232	0.634967	0.148934	4.23361	2.29967e-05	0.000281079	R_vs_D_all
FCGR2B	280.767	-1.14661	0.212332	-5.65638	1.546e-08	5.16624e-07	R_vs_D_all
ATF6	516.865	-0.309025	0.111506	-2.77355	0.00554481	0.0253027	R_vs_D_all
SH2D1B	683.865	-0.792306	0.27658	-3.14509	0.00166033	0.00968353	R_vs_D_all
HSD17B7	300.478	0.399271	0.160114	2.53927	0.0111084	0.0433051	R_vs_D_all
NUF2	42.1429	0.573734	0.211509	2.7021	0.00689028	0.0300133	R_vs_D_all
PBX1	11.5354	-2.4759	0.425448	-5.55252	2.81574e-08	8.7772e-07	R_vs_D_all
ALDH9A1	647.678	0.386582	0.152438	2.54546	0.0109133	0.0427648	R_vs_D_all
TMCO1	1158.43	0.30382	0.100827	3.03667	0.00239209	0.012968	R_vs_D_all
UCK2	114.526	0.595667	0.166517	3.56	0.000370853	0.00281194	R_vs_D_all
POGK	423.392	-0.292561	0.101019	-2.89475	0.00379466	0.0187282	R_vs_D_all
GPA33	76.3541	-2.24729	0.257907	-8.65138	5.08788e-18	9.61609e-16	R_vs_D_all
CREG1	165.866	-0.860654	0.197497	-4.29983	1.70929e-05	0.000220476	R_vs_D_all
MPZL1	77.445	-0.691528	0.238475	-2.96737	0.00300363	0.0155515	R_vs_D_all
TIPRL	805.689	0.3357	0.0821865	4.08892	4.33389e-05	0.0004771	R_vs_D_all
SELP	8.52033	-0.859441	0.331142	-2.47747	0.0132319	0.0498935	R_vs_D_all
METTL18	184.02	0.391428	0.130216	3.0251	0.00248552	0.0133818	R_vs_D_all
DNM3	19.2237	-1.18651	0.235913	-4.89712	9.72506e-07	1.88364e-05	R_vs_D_all
FASLG	292.426	1.18966	0.311504	3.97787	6.95345e-05	0.000709774	R_vs_D_all
AL121983.2	36.2405	0.719144	0.207267	3.48826	0.000486184	0.00353046	R_vs_D_all
RABGAP1L	2084.78	0.296595	0.0881192	3.37276	0.00074419	0.00506326	R_vs_D_all
CLEC20A	17.6203	-0.725968	0.371547	-2.92019	0.00349812	0.0175444	R_vs_D_all
TEX35	3.72366	-0.637823	0.439926	-2.69462	0.00704685	0.0305545	R_vs_D_all
C1orf220	14.0153	-0.733129	0.385354	-2.94155	0.00326578	0.0166583	R_vs_D_all
AL137796.1	11.7162	-0.622774	0.396708	-2.83591	0.00456954	0.0216652	R_vs_D_all
AL449106.1	12.0083	-0.795353	0.393117	-3.23356	0.0012226	0.00753577	R_vs_D_all
RALGPS2	1348.63	-1.0861	0.332627	-4.4016	1.07455e-05	0.000148412	R_vs_D_all
AL353708.3	39.9645	-0.586405	0.204999	-2.79492	0.00519131	0.0240294	R_vs_D_all
IER5	919.914	-0.580922	0.225131	-2.75795	0.0058166	0.0261616	R_vs_D_all
GLUL	756.836	0.631735	0.146432	4.288	1.80291e-05	0.000230236	R_vs_D_all
LAMC1	24.2826	-1.20049	0.359092	-4.12729	3.67057e-05	0.000415281	R_vs_D_all
ARPC5	3376.16	0.394405	0.160669	2.49184	0.0127084	0.0483225	R_vs_D_all
RGL1	16.9417	-1.44735	0.352201	-4.00158	6.292e-05	0.000649269	R_vs_D_all
COLGALT2	71.6256	-0.628801	0.226083	-2.76216	0.00574208	0.0259124	R_vs_D_all
TSEN15	691.687	0.489236	0.0987193	4.9601	7.04555e-07	1.43753e-05	R_vs_D_all
FAM129A	1315.41	0.511977	0.207449	2.54449	0.0109438	0.0428563	R_vs_D_all
RNF2	288.748	-0.331383	0.0985006	-3.34955	0.000809423	0.00542891	R_vs_D_all
SWT1	96.5857	-0.463903	0.162996	-2.83675	0.00455754	0.0216197	R_vs_D_all
IVNS1ABP	1063.83	-0.417004	0.148501	-2.82159	0.00477869	0.0224611	R_vs_D_all
ERVMER61-1	16.1005	-0.905573	0.313865	-3.07029	0.00213854	0.0118612	R_vs_D_all
RGS18	19.3367	-1.08762	0.397682	-3.08984	0.00200264	0.0112437	R_vs_D_all
B3GALT2	30.3579	-0.913092	0.302867	-2.77852	0.00546066	0.0250024	R_vs_D_all
CFH	89.269	-2.11016	0.279162	-7.58033	3.44667e-14	3.91677e-12	R_vs_D_all
ASPM	34.399	1.71092	0.357825	4.60721	4.08116e-06	6.47325e-05	R_vs_D_all
DENND1B	552.084	0.600116	0.141282	4.22275	2.41341e-05	0.000293071	R_vs_D_all
C1orf53	10.4014	1.11608	0.340664	3.31006	0.000932772	0.00604837	R_vs_D_all
MIR181A1HG	157.88	0.661396	0.219282	2.86395	0.00418393	0.0202289	R_vs_D_all
KIF14	9.11142	1.52085	0.406959	3.80939	0.000139311	0.00125695	R_vs_D_all
CAMSAP2	23.0243	-2.98989	0.327149	-8.05662	7.84314e-16	1.12659e-13	R_vs_D_all
KIF21B	677.952	0.532569	0.121321	4.34674	1.38179e-05	0.0001831	R_vs_D_all
PHLDA3	31.1135	1.53865	0.311246	4.95433	7.25784e-07	1.47581e-05	R_vs_D_all
CSRP1	530.534	0.366492	0.128924	2.84271	0.00447319	0.0212983	R_vs_D_all
SHISA4	15.8256	0.954138	0.344366	2.92409	0.00345468	0.0173604	R_vs_D_all
TIMM17A	566.283	0.376589	0.119948	3.12205	0.00179599	0.0103092	R_vs_D_all
RNPEP	501.724	0.27703	0.0950061	2.90896	0.00362633	0.0180964	R_vs_D_all
PTPN7	969.732	0.656544	0.146768	4.47039	7.80782e-06	0.000111794	R_vs_D_all
UBE2T	62.267	0.736544	0.327715	2.65888	0.00784018	0.0332381	R_vs_D_all
KDM5B	453.005	-0.718473	0.155771	-4.61685	3.89603e-06	6.24025e-05	R_vs_D_all
PCAT6	13.2383	-1.0591	0.309274	-3.32083	0.000897488	0.00587045	R_vs_D_all
RABIF	506.462	0.599245	0.118168	5.07932	3.78782e-07	8.49068e-06	R_vs_D_all
TMEM183A	896.589	0.330468	0.0741642	4.45537	8.37487e-06	0.000118964	R_vs_D_all
LINC01136	11.0325	-0.946456	0.340047	-2.86724	0.00414074	0.0200775	R_vs_D_all
BTG2	2721.23	-0.836741	0.252277	-3.46092	0.000538331	0.00384936	R_vs_D_all
FMOD	2.24098	-1.24597	0.44498	-2.52418	0.0115968	0.0448577	R_vs_D_all
ATP2B4	1721.28	0.569168	0.229958	2.54624	0.0108892	0.0426889	R_vs_D_all
ZC3H11A	254.158	-0.367795	0.139498	-2.56967	0.0101797	0.0407074	R_vs_D_all
ZBED6	224.746	-0.540682	0.16237	-3.33102	0.000865279	0.00570341	R_vs_D_all
ETNK2	17.7005	-0.880551	0.314593	-2.76305	0.00572642	0.0258987	R_vs_D_all
GOLT1A	1.77178	-0.899551	0.433303	-2.47657	0.0132651	0.0499841	R_vs_D_all
AL512306.2	7.89668	-0.792487	0.32971	-2.50112	0.0123801	0.0472948	R_vs_D_all
NUAK2	331.617	-0.758142	0.26554	-3.31043	0.000931516	0.006045	R_vs_D_all
SLC45A3	9.6823	-1.0502	0.437147	-3.3902	0.000698417	0.00478938	R_vs_D_all
RAB29	1213.82	0.558692	0.169646	3.25494	0.00113415	0.00708549	R_vs_D_all
RHEX	49.707	-1.01893	0.394447	-2.96192	0.00305727	0.0157739	R_vs_D_all
FAM72A	19.0404	1.30981	0.277512	4.62657	3.71776e-06	5.99214e-05	R_vs_D_all
SRGAP2	115.443	0.873807	0.168713	5.15563	2.52786e-07	5.99572e-06	R_vs_D_all
EIF2D	475.031	-0.280687	0.0888141	-3.15249	0.00161887	0.00950826	R_vs_D_all
DYRK3	6.02029	-1.23557	0.407107	-2.62731	0.00860627	0.035564	R_vs_D_all
MAPKAPK2	1394.43	0.598714	0.175493	3.38672	0.000707348	0.00483826	R_vs_D_all
FCMR	3537.66	-0.936722	0.187774	-5.03133	4.87085e-07	1.06007e-05	R_vs_D_all
PFKFB2	39.4668	-0.600924	0.291513	-2.54981	0.0107782	0.0423743	R_vs_D_all
CR2	84.0087	-1.23708	0.339971	-5.02724	4.97577e-07	1.07898e-05	R_vs_D_all
CR1	125.026	-1.73862	0.298354	-6.57662	4.8125e-11	2.95919e-09	R_vs_D_all
AL137789.1	3.42853	-0.950987	0.445429	-2.62039	0.00878288	0.036095	R_vs_D_all
CD34	29.1573	-0.52912	0.334048	-2.93952	0.00328719	0.0167389	R_vs_D_all
AL031316.1	12.3871	0.841276	0.275516	3.00896	0.00262143	0.0139625	R_vs_D_all
HHAT	40.3527	-0.575319	0.185036	-3.04333	0.00233974	0.0127188	R_vs_D_all
LPGAT1	1272.96	0.516719	0.141091	3.68354	0.000230021	0.00190457	R_vs_D_all
INTS7	159.528	0.736829	0.212288	3.50134	0.000462917	0.00339391	R_vs_D_all
DTL	19.6207	1.18915	0.385144	3.17626	0.00149188	0.00889925	R_vs_D_all
PPP2R5A	1196.01	0.443389	0.123481	3.58738	0.000334014	0.0025839	R_vs_D_all
AC092803.2	13.8907	-1.14523	0.268486	-4.17032	3.04167e-05	0.000353255	R_vs_D_all
BATF3	21.5599	0.966824	0.332421	3.04078	0.00235969	0.0128078	R_vs_D_all
CENPF	124.371	0.934034	0.279871	3.55668	0.000375573	0.00284053	R_vs_D_all
TGFB2	2.06817	-0.844501	0.447931	-2.80578	0.00501947	0.0233968	R_vs_D_all
LYPLAL1-DT	5.70742	-1.43609	0.369881	-3.69554	0.000219416	0.00183068	R_vs_D_all
LYPLAL1	340.045	-0.363248	0.114397	-3.17792	0.00148333	0.00885674	R_vs_D_all
MARK1	2.21175	-1.80758	0.448398	-3.62081	0.000293677	0.00233214	R_vs_D_all
C1orf115	19.2368	-2.08034	0.371538	-5.43013	5.63125e-08	1.58977e-06	R_vs_D_all
MARC2	11.8242	-2.57392	0.428438	-6.24618	4.20615e-10	2.10954e-08	R_vs_D_all
FAM177B	41.873	-1.29074	0.380551	-4.40349	1.06524e-05	0.00014725	R_vs_D_all
TLR5	10.8133	-1.41662	0.341962	-3.8138	0.000136844	0.00123659	R_vs_D_all
SUSD4	28.8539	-2.1652	0.298594	-7.18069	6.93605e-13	5.94447e-11	R_vs_D_all
CAPN2	2383.25	0.460311	0.126281	3.63332	0.000279794	0.00224073	R_vs_D_all
ENAH	9.41627	-0.983243	0.333345	-3.55873	0.000372649	0.00282317	R_vs_D_all
EPHX1	28.383	-0.702537	0.244139	-3.01021	0.0026107	0.0139095	R_vs_D_all
AL591895.1	29.9825	-1.01307	0.234031	-4.33223	1.47605e-05	0.000192885	R_vs_D_all
TMEM63A	540.841	-0.917947	0.171753	-5.32967	9.83915e-08	2.58656e-06	R_vs_D_all
H3F3A	14359.9	0.468403	0.0944294	4.95248	7.32731e-07	1.48826e-05	R_vs_D_all
ITPKB	860.619	-0.827306	0.148991	-5.56425	2.63286e-08	8.23573e-07	R_vs_D_all
SNAP47	427.731	0.532022	0.13905	3.82381	0.000131406	0.00119645	R_vs_D_all
GUK1	5187.29	0.602167	0.143332	4.18352	2.8703e-05	0.000336838	R_vs_D_all
OBSCN	89.4008	-1.20932	0.196448	-6.11844	9.44957e-10	4.38416e-08	R_vs_D_all
TRIM11	436.635	0.483129	0.118908	4.05427	5.02905e-05	0.000538441	R_vs_D_all
HIST3H2A	367.483	0.421486	0.130128	3.24075	0.00119216	0.00737655	R_vs_D_all
RHOU	138.558	1.98146	0.362114	5.59435	2.21446e-08	7.18998e-07	R_vs_D_all
RAB4A	913.775	0.290186	0.104602	2.77599	0.00550339	0.0251466	R_vs_D_all
TTC13	426.034	0.328705	0.130423	2.50719	0.0121694	0.0466683	R_vs_D_all
C1orf131	535.347	0.365958	0.0729114	5.01765	5.23064e-07	1.12206e-05	R_vs_D_all
EXOC8	491.484	-0.375893	0.146423	-2.58361	0.00977726	0.0394461	R_vs_D_all
DISC1	68.4889	-0.490722	0.208285	-2.5559	0.0105914	0.0419242	R_vs_D_all
MAP3K21	21.0767	-1.29433	0.299585	-4.24346	2.20103e-05	0.000270681	R_vs_D_all
SLC35F3	13.5876	-1.48519	0.384788	-3.65141	0.000260802	0.00210838	R_vs_D_all
COA6	501.432	0.572396	0.197551	2.97895	0.00289235	0.0151193	R_vs_D_all
TOMM20	3199.71	-0.389756	0.14478	-2.67029	0.00757866	0.0323679	R_vs_D_all
B3GALNT2	95.225	0.4286	0.173907	2.49204	0.0127011	0.0483052	R_vs_D_all
GPR137B	287.099	0.489044	0.175026	2.79404	0.00520544	0.0240637	R_vs_D_all
MTR	813.221	-0.447377	0.114138	-3.91234	9.14076e-05	0.000888108	R_vs_D_all
CHRM3	5.59993	-1.71531	0.448899	-3.50814	0.000451253	0.00331923	R_vs_D_all
CHRM3-AS2	265.049	-2.38898	0.27942	-8.67144	4.26674e-18	8.14992e-16	R_vs_D_all
GREM2	18.9154	-1.66653	0.260224	-6.55491	5.56768e-11	3.39988e-09	R_vs_D_all
RGS7	9.51485	-2.38853	0.370582	-6.50945	7.54287e-11	4.46971e-09	R_vs_D_all
AL359764.1	1.82488	-1.39383	0.448389	-3.15957	0.00158003	0.00933207	R_vs_D_all
WDR64	6.73189	-1.12323	0.36852	-3.38009	0.000724613	0.00494639	R_vs_D_all
EXO1	11.419	0.972945	0.333114	2.77017	0.00560267	0.0255168	R_vs_D_all
PLD5	6.4348	-0.849432	0.427557	-2.76955	0.00561344	0.0255421	R_vs_D_all
CEP170	349.34	-0.959735	0.196262	-5.00563	5.56807e-07	1.18313e-05	R_vs_D_all
SDCCAG8	435.466	-0.319653	0.119336	-2.6765	0.00743966	0.0319109	R_vs_D_all
AKT3	645.221	-1.71188	0.177607	-9.67086	4.01004e-22	1.24138e-19	R_vs_D_all
ZBTB18	158.758	-0.925503	0.298993	-3.60782	0.000308785	0.00242212	R_vs_D_all
ADSS	1681.93	0.299055	0.110567	2.70705	0.0067883	0.0296555	R_vs_D_all
DESI2	548.312	0.325121	0.118643	2.73092	0.00631577	0.0279536	R_vs_D_all
AL356512.1	69.9253	-0.761979	0.22277	-3.50749	0.000452358	0.003326	R_vs_D_all
EFCAB2	121.721	-1.01094	0.237304	-4.27623	1.90083e-05	0.000239337	R_vs_D_all
CNST	1217.4	-0.455835	0.137177	-3.33636	0.000848832	0.00562446	R_vs_D_all
GCSAML	4.31931	-0.97308	0.412109	-2.90495	0.0036731	0.0182638	R_vs_D_all
SH3YL1	539.446	-1.33829	0.174217	-7.62981	2.35108e-14	2.77722e-12	R_vs_D_all
AC116614.1	2.12631	-1.58092	0.448209	-3.39717	0.000680877	0.00468396	R_vs_D_all
SNTG2	19.1572	-2.50169	0.349943	-7.17971	6.9857e-13	5.94447e-11	R_vs_D_all
TPO	5.28545	-2.06053	0.420285	-4.56631	4.96395e-06	7.6967e-05	R_vs_D_all
AC108488.1	16.7859	-1.41638	0.332075	-4.06737	4.7547e-05	0.000515038	R_vs_D_all
RNASEH1-AS1	125.365	-0.783253	0.171962	-4.54653	5.45368e-06	8.31246e-05	R_vs_D_all
RNF144A	288.895	-0.764222	0.140171	-5.4267	5.74056e-08	1.61555e-06	R_vs_D_all
LINC01871	1375.62	1.16888	0.296729	3.92866	8.54219e-05	0.000844111	R_vs_D_all
ID2	3473.76	0.616636	0.207672	2.94981	0.00317968	0.0163025	R_vs_D_all
ITGB1BP1	989.529	0.559899	0.112416	4.97006	6.69332e-07	1.37661e-05	R_vs_D_all
CPSF3	357.202	0.332752	0.112047	2.97017	0.00297637	0.0154364	R_vs_D_all
IAH1	831.445	0.387289	0.10377	3.74829	0.000178042	0.00154209	R_vs_D_all
YWHAQ	3739.01	0.575394	0.099395	5.7804	7.45248e-09	2.75443e-07	R_vs_D_all
TAF1B	372.187	0.489319	0.132027	3.7053	0.000211142	0.00177401	R_vs_D_all
AC010969.2	35.548	0.57434	0.224775	2.60636	0.00915095	0.0373211	R_vs_D_all
KLF11	178.58	-0.540234	0.228356	-2.55863	0.0105087	0.0416704	R_vs_D_all
RRM2	53.2166	1.55049	0.342869	3.98039	6.88024e-05	0.000703501	R_vs_D_all
C2orf48	3.89325	1.45908	0.413503	3.25233	0.00114464	0.0071295	R_vs_D_all
PDIA6	2007.03	0.452064	0.0902171	4.99853	5.777e-07	1.21887e-05	R_vs_D_all
PQLC3	689.239	0.545942	0.139291	3.91142	9.17553e-05	0.000891004	R_vs_D_all
TRIB2	549.883	0.639534	0.148392	4.27446	1.91597e-05	0.000241074	R_vs_D_all
SMC6	622.317	0.34487	0.113949	3.00722	0.00263652	0.0140346	R_vs_D_all
RHOB	505.596	-1.03996	0.280956	-3.55782	0.000373939	0.00283175	R_vs_D_all
GDF7	8.53455	-1.3303	0.382168	-4.21394	2.50955e-05	0.000302207	R_vs_D_all
KLHL29	13.1783	-1.36221	0.290472	-4.84008	1.29785e-06	2.42739e-05	R_vs_D_all
MFSD2B	2.90686	-1.22959	0.448381	-2.56115	0.0104326	0.0414784	R_vs_D_all
PTRHD1	1144.16	0.500784	0.118668	4.19971	2.67259e-05	0.000318635	R_vs_D_all
CENPO	82.4424	0.690035	0.176042	3.85315	0.000116606	0.00109163	R_vs_D_all
DNAJC27-AS1	33.2745	-0.756756	0.243032	-3.07956	0.00207306	0.0115452	R_vs_D_all
DNMT3A	378.046	-0.360966	0.14621	-2.50617	0.0122047	0.0467737	R_vs_D_all
GAREM2	55.6852	0.640691	0.188396	3.36317	0.00077054	0.00521126	R_vs_D_all
OTOF	17.5693	0.902411	0.336153	2.66103	0.00779014	0.0331038	R_vs_D_all
SLC35F6	177.278	0.326714	0.110779	2.93	0.00338962	0.0171325	R_vs_D_all
CENPA	4.81127	1.53796	0.4	3.73736	0.000185961	0.00159605	R_vs_D_all
MAPRE3	38.1963	-1.0941	0.202881	-5.3197	1.03937e-07	2.71249e-06	R_vs_D_all
ABHD1	15.7942	-0.609986	0.241868	-2.55634	0.010578	0.0418805	R_vs_D_all
PPM1G	1848.88	0.370798	0.0982421	3.78285	0.00015504	0.00137741	R_vs_D_all
NRBP1	1219.95	0.322432	0.0939301	3.42722	0.000609796	0.00427024	R_vs_D_all
KRTCAP3	33.3263	-1.15949	0.243068	-4.6488	3.3388e-06	5.48473e-05	R_vs_D_all
GPN1	438.532	0.296995	0.081087	3.67064	0.000241939	0.00198376	R_vs_D_all
SLC4A1AP	576.719	0.241957	0.0692185	3.50163	0.000462423	0.00339167	R_vs_D_all
RBKS	116.298	-0.726567	0.201955	-3.57687	0.00034774	0.00266553	R_vs_D_all
TOGARAM2	109.567	0.843217	0.265665	3.08905	0.002008	0.0112527	R_vs_D_all
LCLAT1	217.412	-0.400442	0.118021	-3.39337	0.000690381	0.00474208	R_vs_D_all
CAPN14	3.30605	-1.04883	0.422312	-2.70902	0.00674814	0.0294944	R_vs_D_all
RASGRP3	94.2135	-0.741377	0.263781	-3.13755	0.00170364	0.00988969	R_vs_D_all
CRIM1	146.373	0.552367	0.19086	2.78889	0.00528886	0.0243678	R_vs_D_all
FEZ2	432.123	0.352345	0.0994392	3.53143	0.000413322	0.00306915	R_vs_D_all
STRN	657.577	0.335395	0.127103	2.64589	0.00814761	0.0341401	R_vs_D_all
PRKD3	488.319	-0.862869	0.187169	-4.63648	3.544e-06	5.76904e-05	R_vs_D_all
QPCT	13.0579	-1.86984	0.385226	-3.93765	8.22846e-05	0.00081761	R_vs_D_all
AC006369.1	375.993	0.569967	0.190941	2.99762	0.00272098	0.0144031	R_vs_D_all
RMDN2	71.2601	-0.432022	0.163955	-2.6662	0.0076714	0.0326863	R_vs_D_all
GALM	471.177	0.576711	0.190608	3.04404	0.00233421	0.0127002	R_vs_D_all
MORN2	54.3435	-0.394191	0.15871	-2.52282	0.0116417	0.0449954	R_vs_D_all
PLEKHH2	9.13306	-3.13866	0.384962	-6.94818	3.70034e-12	2.76832e-10	R_vs_D_all
DYNC2LI1	60.0756	-0.737755	0.179243	-4.09367	4.24605e-05	0.000468868	R_vs_D_all
LRPPRC	980.506	-0.238989	0.0877518	-2.72979	0.00633741	0.0280198	R_vs_D_all
AC018682.1	6.22217	-0.912985	0.36175	-2.95004	0.00317731	0.0162955	R_vs_D_all
SOCS5	162.175	-0.684447	0.186391	-3.67227	0.000240404	0.0019755	R_vs_D_all
CALM2	5744.89	0.237523	0.0906214	2.62473	0.00867167	0.0357274	R_vs_D_all
ERLEC1	998.527	0.343761	0.0971349	3.54727	0.000389244	0.00292422	R_vs_D_all
EML6	39.1158	-1.53362	0.306024	-5.18593	2.14939e-07	5.17322e-06	R_vs_D_all
RTN4	1472.89	-0.165432	0.0597297	-2.76828	0.00563524	0.0256089	R_vs_D_all
CCDC88A	183.668	-0.64353	0.190992	-3.401	0.000671387	0.00462577	R_vs_D_all
CFAP36	516.1	-0.903235	0.14988	-5.95115	2.66257e-09	1.08651e-07	R_vs_D_all
AC015982.1	138.764	-0.640786	0.157766	-4.04439	5.24598e-05	0.000556773	R_vs_D_all
BCL11A	382.28	-0.840913	0.406939	-3.30508	0.00094948	0.00611926	R_vs_D_all
FAM161A	47.1309	-0.689458	0.176559	-3.79465	0.00014785	0.00132006	R_vs_D_all
AC018462.1	3.05741	-1.02735	0.415535	-2.65285	0.00798154	0.033688	R_vs_D_all
MDH1	1503.34	0.358871	0.116454	3.10205	0.00192183	0.0108716	R_vs_D_all
VPS54	98.658	0.556087	0.148661	3.75033	0.000176604	0.00153298	R_vs_D_all
PELI1	1245.88	-0.789785	0.324711	-2.64695	0.00812217	0.0340852	R_vs_D_all
AC012368.1	61.3977	-1.93745	0.276105	-7.23901	4.51973e-13	4.14039e-11	R_vs_D_all
LGALSL	4.50795	-1.09519	0.403495	-2.90267	0.00369995	0.0183538	R_vs_D_all
SERTAD2	607.175	-0.474985	0.171552	-2.83774	0.00454338	0.0215639	R_vs_D_all
SLC1A4	254.406	1.38373	0.287499	4.78895	1.67652e-06	3.04368e-05	R_vs_D_all
LINC02576	9.03659	-1.18973	0.381885	-3.4683	0.00052376	0.00376767	R_vs_D_all
CEP68	377.697	-0.661366	0.188986	-3.48643	0.000489516	0.00355192	R_vs_D_all
PLEK	2525.86	0.797657	0.286571	2.7036	0.00685921	0.0299084	R_vs_D_all
APLF	65.1394	-0.887028	0.182881	-4.8261	1.39231e-06	2.57987e-05	R_vs_D_all
PCYOX1	256.588	-0.474303	0.147205	-3.13457	0.00172105	0.00996176	R_vs_D_all
SNRPG	2437.49	0.419833	0.0929863	4.51662	6.28331e-06	9.29298e-05	R_vs_D_all
FAM136A	723.76	0.327648	0.0822892	3.98426	6.76916e-05	0.00069334	R_vs_D_all
TGFA	19.2946	-1.79437	0.357481	-4.91442	8.90477e-07	1.74738e-05	R_vs_D_all
ADD2	33.916	-1.66186	0.365685	-5.50212	3.75258e-08	1.11368e-06	R_vs_D_all
PAIP2B	73.2682	-1.48757	0.21665	-6.77665	1.22994e-11	8.3968e-10	R_vs_D_all
EXOC6B	137.801	-0.633851	0.134163	-4.70095	2.58952e-06	4.40292e-05	R_vs_D_all
SMYD5	100.11	-0.521633	0.184768	-2.83396	0.00459744	0.0217802	R_vs_D_all
DGUOK-AS1	9.13523	-1.36509	0.314508	-4.21589	2.48793e-05	0.000300006	R_vs_D_all
BOLA3-AS1	33.8635	-0.603091	0.200423	-2.97945	0.00288763	0.0151034	R_vs_D_all
MTHFD2	401.768	0.417513	0.101656	4.08493	4.40905e-05	0.000483891	R_vs_D_all
SLC4A5	16.2892	-1.53764	0.301438	-5.01977	5.17333e-07	1.11375e-05	R_vs_D_all
DCTN1	882.464	0.312045	0.0844343	3.6814	0.000231958	0.00191574	R_vs_D_all
TTC31	319.062	0.36372	0.0926525	3.9166	8.98058e-05	0.000877769	R_vs_D_all
PCGF1	289.383	0.357449	0.133341	2.67295	0.00751871	0.0321961	R_vs_D_all
DOK1	283.561	0.614172	0.204202	3.02032	0.00252508	0.0135539	R_vs_D_all
SEMA4F	67.3052	-0.380848	0.141617	-2.64823	0.00809142	0.0340158	R_vs_D_all
MRPL19	511.797	0.362266	0.102206	3.54862	0.000387262	0.00291299	R_vs_D_all
DNAH6	26.4954	-2.27891	0.351414	-6.47897	9.23511e-11	5.28078e-09	R_vs_D_all
TRABD2A	675.78	-2.25566	0.210524	-10.6759	1.32043e-26	7.40883e-24	R_vs_D_all
TMSB10	79246.3	0.432896	0.0937327	4.61401	3.94977e-06	6.29824e-05	R_vs_D_all
RETSAT	152.627	0.472234	0.17206	2.78078	0.00542279	0.024851	R_vs_D_all
VAMP5	1416.95	0.624612	0.152215	4.10306	4.07719e-05	0.000454413	R_vs_D_all
RNF181	1535.58	0.407783	0.0999931	4.08525	4.40292e-05	0.000483514	R_vs_D_all
TMEM150A	132.37	-0.382612	0.14148	-2.6875	0.00719901	0.0310418	R_vs_D_all
USP39	644.132	0.248209	0.0955993	2.61275	0.0089817	0.0367769	R_vs_D_all
CD8A	7297.18	1.23249	0.301533	4.07607	4.58023e-05	0.000499927	R_vs_D_all
CD8B	5516.99	1.23024	0.313311	3.87453	0.000106829	0.00101649	R_vs_D_all
CYTOR	1439.35	1.14044	0.204395	5.54203	2.98984e-08	9.2238e-07	R_vs_D_all
AC133644.2	82.8121	-1.17503	0.328792	-3.4413	0.000578918	0.00409231	R_vs_D_all
THNSL2	7.81536	-1.54417	0.379303	-3.96425	7.36279e-05	0.000744363	R_vs_D_all
AC062029.1	21.9518	-0.709601	0.262109	-2.83232	0.00462117	0.0218869	R_vs_D_all
AC103563.7	17.1851	-2.07528	0.365782	-5.461	4.73462e-08	1.35749e-06	R_vs_D_all
MAL	1289.65	-2.29313	0.267524	-8.58028	9.46414e-18	1.64979e-15	R_vs_D_all
STARD7	1166.13	0.336998	0.0876864	3.82472	0.000130923	0.00119326	R_vs_D_all
TMEM127	468.315	0.436481	0.106383	4.09229	4.27129e-05	0.000471365	R_vs_D_all
CIAO1	968.798	0.250986	0.0908077	2.76551	0.00568339	0.0257755	R_vs_D_all
AC021188.1	174.776	0.883675	0.229142	3.88193	0.000103632	0.000990795	R_vs_D_all
ITPRIPL1	187.326	0.822709	0.247962	3.36304	0.000770878	0.00521126	R_vs_D_all
NCAPH	74.7452	1.191	0.239584	4.95674	7.16845e-07	1.46095e-05	R_vs_D_all
ANKRD23	11.8488	0.8615	0.287235	2.90335	0.00369194	0.0183371	R_vs_D_all
ANKRD39	428.004	0.511277	0.117507	4.33763	1.44027e-05	0.000188485	R_vs_D_all
FAM178B	9.63001	-1.01457	0.333628	-2.91376	0.00357105	0.0178667	R_vs_D_all
COX5B	4933.68	0.28535	0.110578	2.58057	0.00986383	0.0397453	R_vs_D_all
ZAP70	3825.44	0.528693	0.15275	3.42893	0.000605962	0.00425341	R_vs_D_all
AC109826.1	115.177	0.858146	0.174304	4.94632	7.56298e-07	1.52748e-05	R_vs_D_all
TSGA10	170.439	-0.853202	0.146033	-5.75506	8.66136e-09	3.12279e-07	R_vs_D_all
C2orf15	6.56951	-1.15401	0.342451	-3.34543	0.000821542	0.00549992	R_vs_D_all
TXNDC9	550.894	0.558537	0.145286	3.87911	0.000104838	0.00100173	R_vs_D_all
AFF3	681.24	-0.79822	0.332844	-3.26048	0.00111225	0.00697535	R_vs_D_all
NPAS2	16.4913	-1.96737	0.373806	-4.804	1.5553e-06	2.84373e-05	R_vs_D_all
TBC1D8	15.793	-1.05756	0.305263	-3.371	0.000748971	0.00509193	R_vs_D_all
CREG2	4.0128	1.02271	0.433713	2.53365	0.0112882	0.0438414	R_vs_D_all
IL1RL1	6.90065	1.27744	0.418944	2.69978	0.00693859	0.0301579	R_vs_D_all
TMEM182	52.7971	-0.629659	0.224884	-2.76235	0.00573862	0.0259124	R_vs_D_all
C2orf40	26.541	-3.21086	0.313025	-9.54191	1.40227e-21	3.87349e-19	R_vs_D_all
UXS1	480.759	-0.463265	0.11924	-3.85719	0.000114699	0.00107598	R_vs_D_all
EDAR	23.4757	-3.56619	0.34733	-9.12099	7.44399e-20	1.75864e-17	R_vs_D_all
SEPT10	12.5716	-1.9264	0.402263	-4.67993	2.86976e-06	4.81557e-05	R_vs_D_all
SOWAHC	5.47632	-1.19718	0.430755	-2.90698	0.00364932	0.0181758	R_vs_D_all
NPHP1	11.1268	-1.55576	0.366729	-4.36454	1.27393e-05	0.00017108	R_vs_D_all
MIR4435-2HG	587.238	1.67026	0.205319	8.06189	7.51248e-16	1.0878e-13	R_vs_D_all
AC108463.3	9.94055	1.3298	0.391944	3.08913	0.00200746	0.0112527	R_vs_D_all
AC017002.1	10.6493	1.29684	0.377948	3.4584	0.000543387	0.00388087	R_vs_D_all
TMEM87B	612.831	-0.337851	0.0998736	-3.36994	0.000751856	0.00510574	R_vs_D_all
FBLN7	165.131	-2.3307	0.303582	-7.4184	1.18542e-13	1.20933e-11	R_vs_D_all
ZC3H6	530.081	-0.572664	0.108805	-5.21969	1.79224e-07	4.42027e-06	R_vs_D_all
TTL	179.161	0.717106	0.158708	4.48475	7.30009e-06	0.000105534	R_vs_D_all
CHCHD5	903.814	0.401194	0.121237	3.30787	0.000940087	0.006087	R_vs_D_all
SLC20A1	978.117	0.420348	0.126685	3.30668	0.000944074	0.00610621	R_vs_D_all
CKAP2L	12.412	1.46088	0.320159	4.4618	8.12736e-06	0.000115999	R_vs_D_all
PSD4	720.974	0.386037	0.153184	2.47724	0.0132404	0.0499016	R_vs_D_all
DDX18	2046.19	-0.259709	0.0698721	-3.70718	0.000209579	0.00176335	R_vs_D_all
DBI	3619.85	0.686321	0.104438	6.55442	5.58599e-11	3.39988e-09	R_vs_D_all
EPB41L5	77.5235	-0.713019	0.195962	-3.67465	0.000238171	0.00195881	R_vs_D_all
TMEM185B	246.157	-0.448555	0.14136	-3.17523	0.00149716	0.00892778	R_vs_D_all
TFCP2L1	23.7943	-1.2641	0.368047	-3.18436	0.00145072	0.00870968	R_vs_D_all
GYPC	4296.07	0.325417	0.1299	2.51947	0.0117532	0.0453338	R_vs_D_all
AC012306.2	80.3496	-0.724179	0.196254	-3.67585	0.000237063	0.00195072	R_vs_D_all
HS6ST1	92.2723	0.451205	0.161366	2.74365	0.00607596	0.0271108	R_vs_D_all
CCDC115	897.403	0.287604	0.111374	2.59053	0.00958283	0.0387522	R_vs_D_all
PLEKHB2	674.348	0.211463	0.0755666	2.78368	0.00537468	0.0247124	R_vs_D_all
MGAT5	537.524	-0.880541	0.201344	-4.45076	8.55687e-06	0.000121357	R_vs_D_all
RAB3GAP1	490.11	-1.06119	0.246579	-4.36066	1.29673e-05	0.000173552	R_vs_D_all
ZRANB3	79.0299	-0.367917	0.14939	-2.49037	0.0127609	0.0484793	R_vs_D_all
DARS	1309.78	-0.261642	0.0773526	-3.36511	0.00076512	0.00518014	R_vs_D_all
AC114763.1	17.7185	-0.841214	0.253688	-3.49436	0.000475206	0.00346842	R_vs_D_all
KYNU	107.037	-1.5769	0.278656	-6.0429	1.51365e-09	6.69399e-08	R_vs_D_all
ARHGAP15	2968.72	-0.276732	0.0869944	-3.1852	0.00144653	0.00869516	R_vs_D_all
GTDC1	419.707	0.555023	0.12154	4.54442	5.50879e-06	8.36804e-05	R_vs_D_all
ZEB2	3321.74	0.6331	0.234294	2.70169	0.00689883	0.030036	R_vs_D_all
ACVR2A	69.517	-0.721969	0.24284	-2.96246	0.00305196	0.0157646	R_vs_D_all
ORC4	473.655	-0.158766	0.0636479	-2.48426	0.0129821	0.0490753	R_vs_D_all
KIF5C	155.235	-1.4275	0.19743	-7.12288	1.05698e-12	8.62636e-11	R_vs_D_all
LYPD6B	2.64802	-2.01806	0.447836	-4.3959	1.10313e-05	0.000151659	R_vs_D_all
MMADHC	1424.59	0.235124	0.0941523	2.50368	0.012291	0.0470544	R_vs_D_all
ARL5A	1069.31	0.378394	0.0759276	4.98476	6.20383e-07	1.29373e-05	R_vs_D_all
PRPF40A	2118.48	0.25606	0.079757	3.20885	0.00133269	0.0081141	R_vs_D_all
RPRM	2.69876	-1.73418	0.448626	-3.55904	0.000372215	0.00282107	R_vs_D_all
LINC01876	10.6696	-2.00139	0.319315	-5.9796	2.2369e-09	9.31867e-08	R_vs_D_all
ACVR1C	35.5417	-3.02076	0.273519	-10.5019	8.46841e-26	4.22362e-23	R_vs_D_all
ACVR1	80.3418	-0.579972	0.190643	-2.99554	0.00273961	0.0144761	R_vs_D_all
PKP4	93.9332	-0.57469	0.155438	-3.61398	0.000301532	0.00237691	R_vs_D_all
TANC1	6.61806	-0.862135	0.335391	-2.61174	0.00900838	0.0368561	R_vs_D_all
AC009506.1	4.0871	-1.0619	0.434457	-2.65114	0.00802214	0.0338144	R_vs_D_all
PSMD14	705.309	0.371666	0.0854098	4.34183	1.413e-05	0.000186137	R_vs_D_all
DPP4	420.18	-0.899467	0.233667	-3.82226	0.000132232	0.00120214	R_vs_D_all
AC008063.1	5.82026	-1.10883	0.356719	-3.09258	0.00198426	0.011158	R_vs_D_all
GCA	186.824	-1.30153	0.222891	-6.01179	1.8349e-09	7.82556e-08	R_vs_D_all
COBLL1	404.183	-1.57057	0.391132	-4.83462	1.33402e-06	2.49244e-05	R_vs_D_all
AC019197.1	16.9992	-1.00347	0.365224	-3.76594	0.000165921	0.00145964	R_vs_D_all
SLC38A11	18.0969	-1.99081	0.352117	-6.25865	3.8832e-10	1.96402e-08	R_vs_D_all
SCN3A	30.5175	-0.832266	0.364702	-3.44727	0.000566283	0.00401406	R_vs_D_all
AC009495.3	87.3654	0.600742	0.205362	2.84604	0.00442661	0.0211509	R_vs_D_all
STK39	777.243	0.841079	0.170724	4.92091	8.61419e-07	1.70339e-05	R_vs_D_all
SPC25	5.13868	1.36243	0.424913	2.92726	0.00341961	0.0172276	R_vs_D_all
PHOSPHO2	83.6174	-0.530629	0.205016	-2.51227	0.0119957	0.0460907	R_vs_D_all
MYO3B	33.1912	2.20749	0.354762	6.35476	2.08754e-10	1.10893e-08	R_vs_D_all
AC007405.3	3.62307	-1.53586	0.413683	-3.44675	0.000567375	0.00401863	R_vs_D_all
TLK1	1376.37	-0.391201	0.127221	-3.05986	0.00221442	0.0121888	R_vs_D_all
CYBRD1	21.6015	-1.2904	0.344118	-3.72416	0.000195965	0.00166914	R_vs_D_all
SLC25A12	393.822	0.421301	0.0802554	5.24095	1.59756e-07	4.00617e-06	R_vs_D_all
METAP1D	102.337	-0.835663	0.184352	-4.67044	3.00557e-06	5.01068e-05	R_vs_D_all
ITGA6	603.481	-1.36273	0.184896	-7.40445	1.31698e-13	1.32845e-11	R_vs_D_all
AC078883.2	5.96461	-1.36625	0.367368	-3.72866	0.000192499	0.00164196	R_vs_D_all
PDK1	307.999	-0.827971	0.162326	-5.11466	3.14311e-07	7.28187e-06	R_vs_D_all
MAP3K20	91.8417	0.866992	0.182384	4.74842	2.05012e-06	3.59472e-05	R_vs_D_all
CDCA7	304.029	2.91877	0.23997	12.0931	1.14931e-33	1.47399e-30	R_vs_D_all
WIPF1	4956.6	0.27901	0.11175	2.51371	0.011947	0.0459614	R_vs_D_all
CHRNA1	4.26747	-1.65905	0.407557	-3.81677	0.000135207	0.00122576	R_vs_D_all
ATP5MC3	3846.67	0.387462	0.103714	3.73511	0.00018763	0.00160806	R_vs_D_all
TTC30B	61.4676	-0.569645	0.224072	-2.4872	0.0128754	0.0487717	R_vs_D_all
TTC30A	52.6508	-1.15563	0.279166	-4.23474	2.2882e-05	0.000280249	R_vs_D_all
RBM45	225.137	0.302855	0.109624	2.76722	0.00565362	0.0256729	R_vs_D_all
ITGA4	5227.68	0.412615	0.143358	2.86746	0.00413782	0.0200742	R_vs_D_all
FRZB	1.05312	-1.20318	0.443044	-2.76524	0.00568805	0.0257848	R_vs_D_all
NCKAP1	56.0737	-0.886563	0.284524	-2.90068	0.00372348	0.0184581	R_vs_D_all
DUSP19	20.9753	-0.908926	0.297399	-2.78239	0.00539605	0.0247474	R_vs_D_all
ZNF804A	46.0483	-0.683698	0.405446	-3.59411	0.000325497	0.00252731	R_vs_D_all
AC017071.1	3.7773	-1.14014	0.415072	-2.61789	0.00884759	0.0363105	R_vs_D_all
CALCRL	9.58941	-1.25198	0.417445	-4.00363	6.23783e-05	0.000645163	R_vs_D_all
TFPI	20.0723	-1.39997	0.4324	-4.38009	1.18631e-05	0.00016112	R_vs_D_all
SLC40A1	237.899	-3.10626	0.290234	-10.3954	2.60316e-25	1.19845e-22	R_vs_D_all
ORMDL1	1105.36	0.25437	0.102323	2.50867	0.0121187	0.0464939	R_vs_D_all
C2orf88	18.3374	-0.915053	0.348936	-2.62656	0.0086254	0.0356041	R_vs_D_all
INPP1	144.937	0.908833	0.130485	6.90466	5.03245e-12	3.67307e-10	R_vs_D_all
MFSD6	399.375	0.503365	0.145148	3.46733	0.000525663	0.00377985	R_vs_D_all
NEMP2	155.22	-0.35698	0.125776	-2.83046	0.00464815	0.0219799	R_vs_D_all
STAT1	3175.94	0.836596	0.245865	3.28415	0.00102292	0.00653147	R_vs_D_all
AC020571.1	19.7128	-2.19453	0.350166	-5.75904	8.45926e-09	3.06696e-07	R_vs_D_all
AC013264.1	119.191	-0.814282	0.204492	-3.88686	0.000101548	0.000974545	R_vs_D_all
AC011997.1	7.49605	1.40162	0.411446	3.3471	0.000816625	0.00547108	R_vs_D_all
PLCL1	222.777	-3.52256	0.202692	-17.0842	1.94579e-65	3.49367e-61	R_vs_D_all
FTCDNL1	30.3095	-0.967499	0.253054	-3.84279	0.000121642	0.0011264	R_vs_D_all
SPATS2L	220.569	1.05056	0.188028	5.56466	2.62666e-08	8.23065e-07	R_vs_D_all
CASP10	192.113	-0.710174	0.253527	-3.00341	0.00266968	0.0141775	R_vs_D_all
CASP8	2689.81	0.412083	0.158083	2.57077	0.0101473	0.0406217	R_vs_D_all
ALS2CR12	15.5954	-0.72507	0.266973	-2.74802	0.00599563	0.0268391	R_vs_D_all
TRAK2	569.138	-0.272489	0.110444	-2.4873	0.0128717	0.0487681	R_vs_D_all
STRADB	206.733	-0.528891	0.177682	-2.97733	0.00290767	0.0151721	R_vs_D_all
SUMO1	1852.76	0.407656	0.0802106	5.08455	3.685e-07	8.33302e-06	R_vs_D_all
BMPR2	198.249	-0.826188	0.17891	-4.50586	6.6104e-06	9.69014e-05	R_vs_D_all
FAM117B	343.819	-0.917937	0.218982	-4.33653	1.44752e-05	0.000189295	R_vs_D_all
NBEAL1	377.026	-0.259621	0.0815892	-3.16467	0.00155259	0.00919722	R_vs_D_all
ABI2	380.313	-0.410714	0.100693	-4.04932	5.13661e-05	0.000547996	R_vs_D_all
RAPH1	13.1362	-1.34939	0.338944	-4.01231	6.01264e-05	0.000625475	R_vs_D_all
CD28	505.819	-1.1992	0.1645	-7.19244	6.36428e-13	5.54712e-11	R_vs_D_all
ICOS	175.766	-0.798926	0.227325	-3.34263	0.000829888	0.00553105	R_vs_D_all
PARD3B	3.50368	-1.48874	0.432377	-3.16709	0.00153973	0.00916032	R_vs_D_all
EEF1B2	24524.8	-0.680034	0.141474	-4.78569	1.70398e-06	3.07488e-05	R_vs_D_all
ZDBF2	167.234	-0.771592	0.315548	-2.60839	0.00909682	0.0371343	R_vs_D_all
ADAM23	74.4086	-1.58952	0.376005	-5.21001	1.88828e-07	4.60028e-06	R_vs_D_all
KLF7	207.678	-1.60998	0.257527	-6.4799	9.17821e-11	5.26501e-09	R_vs_D_all
AC009226.1	18.4155	-1.1172	0.348875	-3.62444	0.000289588	0.00230477	R_vs_D_all
METTL21A	321.105	-0.36165	0.139981	-2.59944	0.00933749	0.0379052	R_vs_D_all
LINC01857	153.593	-0.757849	0.444719	-2.50325	0.012306	0.0470917	R_vs_D_all
IDH1	157.991	0.628844	0.221012	2.89282	0.00381796	0.0188124	R_vs_D_all
MAP2	8.18933	-1.47638	0.382626	-4.56769	4.93128e-06	7.65926e-05	R_vs_D_all
KANSL1L	78.3077	-1.30962	0.249821	-5.45432	4.91606e-08	1.4033e-06	R_vs_D_all
IKZF2	486.346	-1.08319	0.180593	-5.94602	2.74737e-09	1.11857e-07	R_vs_D_all
SPAG16	136.949	-0.550211	0.148657	-3.71612	0.000202305	0.00171419	R_vs_D_all
AC068051.1	4.3714	-1.15987	0.425941	-2.62958	0.00854912	0.0354257	R_vs_D_all
BARD1	177.127	0.431095	0.134225	3.22479	0.00126066	0.00774113	R_vs_D_all
MREG	77.451	0.982777	0.171193	5.65616	1.548e-08	5.16624e-07	R_vs_D_all
ARPC2	10823.4	0.621171	0.0972911	6.37681	1.80818e-10	9.72032e-09	R_vs_D_all
CTDSP1	1718.48	0.322734	0.117795	2.73516	0.00623493	0.0276899	R_vs_D_all
BCS1L	194.6	-0.370592	0.101103	-3.67039	0.000242184	0.00198467	R_vs_D_all
WNT10A	52.6837	-1.28126	0.340887	-3.88583	0.000101981	0.000977581	R_vs_D_all
CNPPD1	1291.7	0.350065	0.093147	3.75713	0.000171872	0.00150168	R_vs_D_all
ZFAND2B	889.188	0.29974	0.090595	3.30654	0.000944554	0.00610712	R_vs_D_all
TUBA4A	2575.57	0.666745	0.227359	2.90613	0.00365934	0.0182054	R_vs_D_all
DNPEP	773	0.443985	0.0829973	5.3466	8.96204e-08	2.3839e-06	R_vs_D_all
SPEG	11.9448	-1.45063	0.323184	-4.25887	2.05462e-05	0.000255653	R_vs_D_all
GMPPA	294.376	0.43335	0.133036	3.25113	0.00114947	0.00714898	R_vs_D_all
OBSL1	3.71922	-1.22666	0.438532	-2.91294	0.00358048	0.0178974	R_vs_D_all
STK11IP	132.087	0.563375	0.12583	4.44605	8.74625e-06	0.00012302	R_vs_D_all
ACSL3	508.042	-0.339682	0.125679	-2.69261	0.00708944	0.0306725	R_vs_D_all
SERPINE2	77.7916	-0.939823	0.289836	-3.84906	0.000118573	0.00110539	R_vs_D_all
IRS1	28.2491	-1.22692	0.295637	-4.17324	3.00301e-05	0.000349897	R_vs_D_all
COL4A4	52.8728	-1.13717	0.344637	-3.89654	9.75769e-05	0.000941425	R_vs_D_all
COL4A3	39.0502	-2.39641	0.337496	-7.50043	6.36076e-14	6.84747e-12	R_vs_D_all
AC097662.1	6.36137	-1.19357	0.364214	-3.15255	0.00161852	0.00950826	R_vs_D_all
CCL20	20.0964	-1.28958	0.436823	-2.68998	0.00714572	0.0308639	R_vs_D_all
SP140	1626.37	0.33459	0.102118	3.25294	0.00114219	0.00712082	R_vs_D_all
PSMD1	704.207	0.458552	0.105176	4.37836	1.19578e-05	0.000162162	R_vs_D_all
LINC00471	11.8364	-1.0212	0.312854	-3.11439	0.00184327	0.0105301	R_vs_D_all
TIGD1	155.649	-0.389195	0.14687	-2.63282	0.00846781	0.0351618	R_vs_D_all
EIF4E2	1023.85	0.648522	0.0845221	7.66304	1.81576e-14	2.18806e-12	R_vs_D_all
EFHD1	9.70319	-1.65858	0.340817	-4.61648	3.903e-06	6.24584e-05	R_vs_D_all
USP40	87.8961	-0.349925	0.139444	-2.52152	0.011685	0.0451	R_vs_D_all
HJURP	4.15676	1.38199	0.419252	3.16295	0.00156179	0.00924017	R_vs_D_all
LINC01891	36.6509	-1.49489	0.311153	-4.82215	1.42017e-06	2.62338e-05	R_vs_D_all
ARL4C	10103.1	0.582304	0.175071	3.30635	0.000945186	0.006109	R_vs_D_all
COPS8	624.541	0.192201	0.0708707	2.71217	0.0066845	0.0292447	R_vs_D_all
LRRFIP1	4814.77	0.377861	0.0923304	4.07033	4.6946e-05	0.00050993	R_vs_D_all
UBE2F	465.367	0.555877	0.155691	3.5309	0.000414149	0.00307298	R_vs_D_all
SCLY	116.349	0.315743	0.1022	3.09106	0.00199442	0.0112081	R_vs_D_all
AC012485.3	2.77695	-1.10032	0.426568	-2.61639	0.00888645	0.036445	R_vs_D_all
COPS9	2234.05	0.387312	0.104214	3.71333	0.00020455	0.00172995	R_vs_D_all
GPC1	9.67564	0.887764	0.306606	3.06318	0.00218995	0.0120727	R_vs_D_all
RNPEPL1	1833.78	0.739204	0.234097	3.05037	0.0022856	0.0124935	R_vs_D_all
CAPN10-DT	24.8947	0.601845	0.221636	2.71263	0.00667512	0.029225	R_vs_D_all
CAPN10	309.01	0.399657	0.125516	3.16303	0.00156135	0.00924017	R_vs_D_all
SNED1	105.862	-0.970231	0.276654	-3.41648	0.000634361	0.00441471	R_vs_D_all
PASK	764.916	-1.28043	0.198981	-6.18894	6.05699e-10	2.92347e-08	R_vs_D_all
PPP1R7	1250.32	0.435644	0.108113	4.03414	5.48033e-05	0.000579161	R_vs_D_all
ATG4B	748.55	0.386074	0.115323	3.3432	0.000828167	0.00552573	R_vs_D_all
D2HGDH	247.33	0.479312	0.165065	2.89777	0.00375825	0.0185894	R_vs_D_all
GAL3ST2	8.23808	1.65705	0.39931	3.85439	0.000116017	0.00108721	R_vs_D_all
PDCD1	127.883	1.55569	0.249296	6.1692	6.86376e-10	3.27763e-08	R_vs_D_all
RTP5	55.1345	1.53513	0.35728	4.27196	1.93764e-05	0.000243119	R_vs_D_all
CHL1	9.86447	-1.96047	0.419511	-5.08739	3.63026e-07	8.25079e-06	R_vs_D_all
SUMF1	298.933	-0.20609	0.0783408	-2.63615	0.00838534	0.0349243	R_vs_D_all
LRRN1	12.496	-3.00612	0.35746	-7.76064	8.45009e-15	1.08372e-12	R_vs_D_all
ITPR1	574.48	-0.520978	0.168883	-3.14121	0.00168254	0.00978937	R_vs_D_all
AC018816.1	46.3563	-0.786869	0.227813	-3.49753	0.000469593	0.00343024	R_vs_D_all
EDEM1	442.935	-0.599451	0.167414	-3.60116	0.000316803	0.00247313	R_vs_D_all
SRGAP3	23.1889	-1.28146	0.308601	-4.15891	3.19777e-05	0.000368051	R_vs_D_all
MTMR14	845.777	0.305217	0.080876	3.76523	0.000166394	0.00146237	R_vs_D_all
BRPF1	378.401	0.38842	0.124122	3.09742	0.00195216	0.0110189	R_vs_D_all
TADA3	1211.85	0.480639	0.14402	3.31501	0.000916402	0.00597025	R_vs_D_all
ARPC4	766.275	0.677208	0.132347	5.08817	3.61533e-07	8.24818e-06	R_vs_D_all
ARPC4-TTLL3	49.1538	0.660612	0.17433	3.73124	0.00019054	0.00163067	R_vs_D_all
TTLL3	116.719	0.409267	0.11602	3.47486	0.000511113	0.00368704	R_vs_D_all
EMC3	978.381	0.42024	0.120546	3.47953	0.000502296	0.00363072	R_vs_D_all
BRK1	3024.2	0.385282	0.155311	2.49329	0.0126566	0.0481768	R_vs_D_all
TATDN2	418.423	0.298373	0.107655	2.76897	0.00562345	0.0255618	R_vs_D_all
SEC13	1049.96	0.44149	0.112147	3.94936	7.83611e-05	0.000784266	R_vs_D_all
TAMM41	288.881	-0.348799	0.0922778	-3.76183	0.000168678	0.00147737	R_vs_D_all
TSEN2	127.4	-0.551496	0.122665	-4.45211	8.50306e-06	0.00012069	R_vs_D_all
CAND2	13.6248	-1.66844	0.307448	-5.31408	1.07198e-07	2.78142e-06	R_vs_D_all
RPL32	111846	-0.556115	0.143886	-3.83734	0.000124375	0.00114521	R_vs_D_all
IQSEC1	839.802	0.316562	0.102816	3.0181	0.00254361	0.0136248	R_vs_D_all
FBLN2	17.6147	-1.31569	0.321446	-4.45599	8.35074e-06	0.000118809	R_vs_D_all
WNT7A	72.3018	-3.28808	0.298184	-10.6218	2.36046e-26	1.28431e-23	R_vs_D_all
CAPN7	1020.7	-0.355782	0.140009	-2.53344	0.0112948	0.0438578	R_vs_D_all
ANKRD28	374.65	-0.854367	0.194102	-4.41324	1.01837e-05	0.000141633	R_vs_D_all
OXNAD1	1244.41	-1.16677	0.15658	-7.39551	1.40865e-13	1.41298e-11	R_vs_D_all
AC090948.1	17.4359	-0.845262	0.337804	-2.54946	0.0107889	0.0424068	R_vs_D_all
AC090948.2	3.48577	-1.2364	0.426189	-2.60021	0.00931661	0.0378597	R_vs_D_all
AC090948.3	9.79765	-0.954731	0.334075	-2.73306	0.00627488	0.0278255	R_vs_D_all
SATB1	1377.72	-1.1586	0.17224	-6.75065	1.47188e-11	9.78801e-10	R_vs_D_all
KCNH8	38.459	-1.0727	0.401443	-5.08398	3.69599e-07	8.33687e-06	R_vs_D_all
UBE2E2	209.65	-1.05083	0.327344	-4.24009	2.23435e-05	0.000274216	R_vs_D_all
THRB	9.79879	-1.31159	0.377368	-3.80809	0.000140046	0.00126139	R_vs_D_all
SLC4A7	1064.39	0.52954	0.106915	5.00207	5.67172e-07	1.19948e-05	R_vs_D_all
LINC02084	275.407	0.707129	0.247168	2.84375	0.00445859	0.0212683	R_vs_D_all
EOMES	1022.39	0.883973	0.246309	3.70881	0.000208234	0.00175698	R_vs_D_all
AZI2	570.569	0.228219	0.0698464	3.27161	0.00106938	0.00676798	R_vs_D_all
TGFBR2	2506.69	-0.523025	0.144416	-3.61288	0.000302818	0.00238469	R_vs_D_all
STT3B	1723.15	-0.490881	0.105262	-4.66321	3.11321e-06	5.17571e-05	R_vs_D_all
OSBPL10	243.726	-1.15166	0.255382	-4.81147	1.49826e-06	2.75346e-05	R_vs_D_all
OSBPL10-AS1	3.10589	-0.728782	0.44814	-2.51582	0.0118757	0.0457178	R_vs_D_all
ZNF860	31.3674	-1.22833	0.370864	-4.34232	1.40988e-05	0.000185998	R_vs_D_all
CMTM8	233.735	-1.95055	0.251894	-7.47001	8.01913e-14	8.32275e-12	R_vs_D_all
DYNC1LI1	661.512	0.283294	0.0813937	3.479	0.000503286	0.00363642	R_vs_D_all
CRTAP	771.687	-0.367221	0.109812	-3.32373	0.000888229	0.00582474	R_vs_D_all
AC123023.1	2.80991	-1.30499	0.446871	-3.09646	0.00195844	0.0110473	R_vs_D_all
CTDSPL	8.87665	-1.01049	0.428018	-2.76986	0.00560812	0.0255309	R_vs_D_all
ACAA1	974.398	0.366421	0.100376	3.65145	0.000260763	0.00210838	R_vs_D_all
MYD88	813.01	0.764608	0.105914	7.19886	6.07171e-13	5.31793e-11	R_vs_D_all
ACVR2B	61.6756	-0.94299	0.187584	-4.92192	8.56988e-07	1.69837e-05	R_vs_D_all
GORASP1	82.3761	-0.600056	0.204607	-2.95619	0.00311465	0.0160193	R_vs_D_all
TTC21A	35.3001	-0.715493	0.305312	-2.74992	0.00596105	0.0267192	R_vs_D_all
CSRNP1	707.921	-0.886717	0.370738	-2.65423	0.00794892	0.0335898	R_vs_D_all
AC092053.2	8.66685	-1.96137	0.353414	-5.59936	2.15146e-08	7.02355e-07	R_vs_D_all
RPL14	54559.5	-0.377188	0.140851	-2.65129	0.00801839	0.0338144	R_vs_D_all
VIPR1	149.784	-2.34686	0.190765	-12.1017	1.03476e-33	1.42917e-30	R_vs_D_all
ZNF662	5.31442	-1.78273	0.42	-3.91459	9.05579e-05	0.000883197	R_vs_D_all
ANO10	98.1158	-0.51921	0.111654	-4.63328	3.59911e-06	5.83232e-05	R_vs_D_all
ABHD5	238.441	0.315123	0.0936953	3.36804	0.000757033	0.00513119	R_vs_D_all
ZNF502	39.5946	-0.556888	0.243719	-2.48424	0.0129829	0.0490753	R_vs_D_all
KIF15	9.59646	1.15027	0.348081	3.26562	0.00109223	0.00688107	R_vs_D_all
ZDHHC3	568.825	0.4503	0.105535	4.25284	2.11072e-05	0.000261546	R_vs_D_all
CLEC3B	3.50152	-0.617108	0.428096	-2.72434	0.00644292	0.0283884	R_vs_D_all
LIMD1	226.89	0.508471	0.145328	3.4524	0.000555621	0.00395566	R_vs_D_all
SACM1L	1038.6	0.333507	0.12089	2.77041	0.00559852	0.0255066	R_vs_D_all
LZTFL1	138.136	-0.694062	0.149269	-4.60794	4.06685e-06	6.45699e-05	R_vs_D_all
CXCR6	179.853	0.820534	0.359645	2.83921	0.00452259	0.021488	R_vs_D_all
CCR5	122.534	1.57561	0.354901	4.81071	1.50396e-06	2.7611e-05	R_vs_D_all
CCRL2	40.4014	1.44384	0.265955	5.42333	5.84983e-08	1.63859e-06	R_vs_D_all
ALS2CL	41.3326	-1.63133	0.281477	-5.58109	2.39023e-08	7.56905e-07	R_vs_D_all
CCDC12	1761.28	0.501267	0.11476	4.35058	1.35777e-05	0.000180482	R_vs_D_all
NBEAL2	833.177	1.1464	0.161804	7.03532	1.98799e-12	1.58642e-10	R_vs_D_all
KIF9	123.088	-0.729577	0.262707	-2.6983	0.00696946	0.0302774	R_vs_D_all
ELP6	432.035	0.5941	0.107438	5.529	3.22053e-08	9.81741e-07	R_vs_D_all
MAP4	1537.63	0.295346	0.105658	2.79478	0.00519348	0.0240317	R_vs_D_all
CDC25A	6.77665	1.37873	0.376289	3.60891	0.000307483	0.00241613	R_vs_D_all
CCDC51	77.2209	0.487651	0.196994	2.48456	0.0129711	0.0490619	R_vs_D_all
SHISA5	2517.89	0.312743	0.121435	2.5788	0.0099143	0.0398949	R_vs_D_all
PFKFB4	9.9848	-0.788066	0.304804	-2.54716	0.0108603	0.0426169	R_vs_D_all
UQCRC1	1338.3	0.3768	0.116265	3.24388	0.00117915	0.00731063	R_vs_D_all
SLC26A6	117.744	0.827301	0.182156	4.54567	5.47618e-06	8.33262e-05	R_vs_D_all
IP6K2	656.124	0.397053	0.09326	4.26191	2.02687e-05	0.000252726	R_vs_D_all
SLC25A20	362.755	0.691602	0.281131	2.49244	0.0126869	0.0482611	R_vs_D_all
IMPDH2	1047.54	-0.772158	0.147716	-5.20252	1.96603e-07	4.78321e-06	R_vs_D_all
KLHDC8B	16.3476	-0.891106	0.268043	-3.12689	0.00176665	0.0101798	R_vs_D_all
USP4	951.487	0.155451	0.0619747	2.50128	0.0123745	0.0472831	R_vs_D_all
RHOA	8035.53	0.234703	0.0800006	2.93288	0.00335836	0.0170337	R_vs_D_all
RNF123	220.817	0.385288	0.138636	2.77101	0.00558822	0.0254661	R_vs_D_all
GNAI2	6169.74	0.363548	0.0983083	3.68615	0.000227674	0.00188992	R_vs_D_all
TUSC2	707.177	0.499706	0.101897	4.91864	8.71482e-07	1.71573e-05	R_vs_D_all
RASSF1	1637.25	0.408231	0.141222	2.86282	0.00419883	0.0202607	R_vs_D_all
NPRL2	624.495	0.540462	0.170072	3.17702	0.00148796	0.00887882	R_vs_D_all
CYB561D2	920.134	0.659453	0.122934	5.34774	8.90583e-08	2.37247e-06	R_vs_D_all
CYB561D2.1	241.307	-0.517402	0.171751	-2.9594	0.00308237	0.015883	R_vs_D_all
C3orf18	64.4016	-0.548576	0.151746	-3.66445	0.000247875	0.00202214	R_vs_D_all
DOCK3	11.468	-1.78683	0.319266	-5.56872	2.56613e-08	8.06916e-07	R_vs_D_all
PCBP4	241.688	0.771257	0.192671	3.98425	6.76928e-05	0.00069334	R_vs_D_all
ABHD14A	74.1466	0.415718	0.15226	2.74062	0.00613233	0.0273148	R_vs_D_all
TWF2	1586.32	0.610366	0.210814	2.92256	0.00347168	0.0174215	R_vs_D_all
PPM1M	772.169	0.650114	0.166131	3.90219	9.53259e-05	0.000921193	R_vs_D_all
GLYCTK	273.596	0.372627	0.115277	3.18241	0.00146057	0.00875316	R_vs_D_all
TNNC1	7.5706	-1.3882	0.369962	-3.62756	0.000286114	0.00227913	R_vs_D_all
NT5DC2	24.5972	0.958592	0.242924	3.92004	8.8533e-05	0.000868165	R_vs_D_all
SFMBT1	281.924	-0.752053	0.131801	-5.69711	1.21852e-08	4.1913e-07	R_vs_D_all
AC096887.1	7.29607	-0.958023	0.362837	-2.71926	0.00654283	0.0287651	R_vs_D_all
PRKCD	345.095	0.344205	0.132881	2.55767	0.0105377	0.0417487	R_vs_D_all
IL17RB	2.83819	-1.57469	0.443875	-3.22164	0.0012746	0.00781491	R_vs_D_all
CCDC66	574.503	-0.551117	0.0776742	-7.06355	1.62303e-12	1.30679e-10	R_vs_D_all
ARF4-AS1	58.3688	-0.745996	0.153087	-4.84248	1.28229e-06	2.40581e-05	R_vs_D_all
DNASE1L3	14.0634	-0.842857	0.421418	-2.9012	0.00371734	0.0184327	R_vs_D_all
PDHB	825.867	0.433041	0.0964905	4.49786	6.86422e-06	0.000100038	R_vs_D_all
FHIT	390.832	-2.0573	0.283005	-7.30356	2.80247e-13	2.64833e-11	R_vs_D_all
PTPRG	5.9362	-1.49767	0.39812	-3.86843	0.000109538	0.00103405	R_vs_D_all
C3orf14	49.203	1.21344	0.297523	4.09752	4.17594e-05	0.000463119	R_vs_D_all
ATXN7.1	292.166	-0.602052	0.1789	-3.33499	0.000853033	0.00564133	R_vs_D_all
PRICKLE2	5.46418	-2.45301	0.416772	-5.52857	3.22848e-08	9.82498e-07	R_vs_D_all
SUCLG2-AS1	42.5699	-0.913591	0.195707	-4.59327	4.3636e-06	6.8787e-05	R_vs_D_all
FAM19A1	19.3098	-1.47915	0.287676	-5.20101	1.98207e-07	4.81571e-06	R_vs_D_all
FOXP1	4018.73	-0.741347	0.237182	-3.27947	0.00104002	0.00662184	R_vs_D_all
EIF4E3	827.06	0.751187	0.231326	3.11455	0.00184226	0.0105276	R_vs_D_all
GPR27	17.4322	1.20998	0.35806	3.5346	0.000408401	0.00304015	R_vs_D_all
PROK2	126.223	1.21317	0.409177	2.83957	0.00451749	0.0214694	R_vs_D_all
LINC02018	16.4932	-0.948811	0.268227	-3.38066	0.000723111	0.00493855	R_vs_D_all
ZNF717	66.9558	-1.04223	0.232151	-4.59281	4.37309e-06	6.88762e-05	R_vs_D_all
ROBO1	10.6673	-2.16474	0.389042	-4.89536	9.81265e-07	1.89651e-05	R_vs_D_all
CRYBG3	91.5879	-1.36254	0.29727	-4.83032	1.36314e-06	2.53892e-05	R_vs_D_all
GPR15	53.3694	-1.86154	0.281481	-6.08959	1.13198e-09	5.14549e-08	R_vs_D_all
DCBLD2	17.9966	-2.6286	0.325965	-7.73739	1.01481e-14	1.26534e-12	R_vs_D_all
AC069222.1	1.45284	-1.14533	0.448325	-2.50177	0.0123576	0.0472589	R_vs_D_all
CMSS1	233.198	-0.546343	0.117853	-4.61571	3.91749e-06	6.26345e-05	R_vs_D_all
SENP7	811.094	-0.434585	0.108463	-3.98967	6.61653e-05	0.000680021	R_vs_D_all
NFKBIZ	1189.32	-1.01273	0.240007	-4.33933	1.42918e-05	0.000187307	R_vs_D_all
ALCAM	100.534	-0.653892	0.19831	-3.30569	0.000947429	0.00611836	R_vs_D_all
CD47	3389.6	0.216765	0.0666186	3.24376	0.00117961	0.007311	R_vs_D_all
LINC01215	403.952	-0.69695	0.25523	-2.96735	0.00300376	0.0155515	R_vs_D_all
IFT57	715.234	-0.650687	0.186336	-3.53934	0.000401129	0.0029972	R_vs_D_all
DPPA4	14.1226	-0.789056	0.435597	-3.40767	0.000655198	0.00453162	R_vs_D_all
PLCXD2	201.661	0.664183	0.231662	3.08181	0.00205747	0.0114762	R_vs_D_all
ABHD10	307.463	-0.370614	0.100874	-3.66099	0.000251239	0.00204302	R_vs_D_all
GCSAM	151.047	-1.31404	0.283086	-4.60609	4.10321e-06	6.50248e-05	R_vs_D_all
CD200	105.543	-0.723209	0.36846	-2.82198	0.00477277	0.0224392	R_vs_D_all
ATG3	1064.82	0.367414	0.0819484	4.4912	7.08235e-06	0.0001028	R_vs_D_all
AC078785.1	41.6111	-0.825013	0.184689	-4.34897	1.36781e-05	0.000181516	R_vs_D_all
CFAP44	52.2493	-0.858088	0.204821	-4.1121	3.92069e-05	0.000439425	R_vs_D_all
SPICE1	207.063	-0.556867	0.100629	-5.48168	4.21315e-08	1.23502e-06	R_vs_D_all
NAA50	1286.3	0.612413	0.161329	3.82752	0.000129442	0.00118217	R_vs_D_all
ATP6V1A	282.906	0.441975	0.122745	3.61701	0.000298029	0.00235317	R_vs_D_all
ZNF80	35.4242	0.84157	0.306532	2.87716	0.00401269	0.019557	R_vs_D_all
ZBTB20	1427.64	-1.08956	0.179085	-6.06928	1.28484e-09	5.76731e-08	R_vs_D_all
ZBTB20-AS4	3.39366	-1.24917	0.433335	-2.80115	0.00509207	0.0236493	R_vs_D_all
ARHGAP31	117.091	-0.656175	0.221882	-2.92674	0.00342536	0.0172468	R_vs_D_all
CD80	18.7202	-1.06801	0.293734	-3.73765	0.000185748	0.00159594	R_vs_D_all
ADPRH	44.8762	-1.02534	0.265153	-4.10643	4.01822e-05	0.000448119	R_vs_D_all
AC092910.3	28.0099	-0.821783	0.217493	-3.76188	0.000168641	0.00147737	R_vs_D_all
NDUFB4	2748.8	0.272956	0.103608	2.64625	0.00813901	0.03412	R_vs_D_all
HCLS1	6160.09	0.359593	0.0884673	4.0567	4.97706e-05	0.00053383	R_vs_D_all
EAF2	250.665	-0.850454	0.279325	-3.23095	0.00123381	0.00759444	R_vs_D_all
CD86	68.5015	-0.936447	0.292901	-3.45999	0.000540196	0.00386116	R_vs_D_all
AC083798.2	189.536	-0.361904	0.136827	-2.62009	0.00879075	0.036107	R_vs_D_all
PARP9	765.938	0.744333	0.221651	3.34299	0.000828818	0.00552802	R_vs_D_all
PDIA5	36.1399	-0.798493	0.241153	-3.326	0.000881008	0.00579008	R_vs_D_all
KALRN	32.5974	-1.44115	0.254881	-5.69128	1.2609e-08	4.30408e-07	R_vs_D_all
SNX4	353.413	0.467461	0.086408	5.40925	6.32884e-08	1.74822e-06	R_vs_D_all
CHST13	4.33704	-0.966167	0.412326	-2.52417	0.0115973	0.0448577	R_vs_D_all
TXNRD3	12.3153	-2.23845	0.36761	-5.88347	4.01757e-09	1.57846e-07	R_vs_D_all
CHCHD6	147.489	-0.371384	0.131393	-2.80902	0.00496918	0.0232046	R_vs_D_all
PODXL2	56.3551	-0.80268	0.182869	-4.38782	1.14493e-05	0.000156567	R_vs_D_all
GATA2	39.9386	-1.02891	0.410103	-3.024	0.00249455	0.0134221	R_vs_D_all
RPN1	1819.95	0.278768	0.0803911	3.46845	0.000523474	0.00376712	R_vs_D_all
RAB43	191.687	-0.623871	0.190838	-3.27895	0.00104195	0.00662942	R_vs_D_all
COPG1	671.796	0.287299	0.0922576	3.10477	0.00190425	0.0107993	R_vs_D_all
H1FX-AS1	32.8637	-0.630038	0.232397	-2.8449	0.00444256	0.0212088	R_vs_D_all
IFT122	75.8384	-0.379521	0.139347	-2.72303	0.00646865	0.0284738	R_vs_D_all
LINC02021	8.87457	-1.23389	0.331291	-3.5372	0.000404395	0.00301784	R_vs_D_all
NEK11	40.0041	-1.22389	0.255899	-4.66269	3.12103e-06	5.18192e-05	R_vs_D_all
BFSP2	9.63372	0.963412	0.350542	2.50815	0.0121367	0.0465528	R_vs_D_all
RAB6B	9.70084	-1.3246	0.361991	-3.48939	0.000484124	0.00352206	R_vs_D_all
EPHB1	4.13966	-1.32054	0.439227	-3.02313	0.00250177	0.0134529	R_vs_D_all
NCK1-DT	106.954	0.647312	0.206036	3.16584	0.00154634	0.009181	R_vs_D_all
NCK1	858.759	0.338568	0.0856595	3.97978	6.8978e-05	0.000704895	R_vs_D_all
CEP70	97.337	-0.653006	0.176552	-3.67202	0.000240645	0.00197566	R_vs_D_all
PIK3CB	275.626	-0.37064	0.126967	-2.86408	0.00418217	0.0202289	R_vs_D_all
MRPS22	535.314	0.350322	0.121466	2.87362	0.004058	0.0197403	R_vs_D_all
AC097103.2	42.464	-0.996426	0.20801	-4.71832	2.37804e-06	4.09524e-05	R_vs_D_all
NMNAT3	38.072	-1.5	0.194421	-7.57659	3.54752e-14	3.99385e-12	R_vs_D_all
ZBTB38	2022.49	0.538385	0.192527	2.82317	0.00475517	0.0223857	R_vs_D_all
RNF7	2003.67	0.401183	0.136828	2.92459	0.00344909	0.0173372	R_vs_D_all
ATP1B3	936.283	0.667178	0.129011	5.16137	2.4515e-07	5.82231e-06	R_vs_D_all
GK5	1073.1	0.681283	0.179171	3.7563	0.000172446	0.00150377	R_vs_D_all
PLS1	21.0749	-0.707677	0.22022	-3.06353	0.00218741	0.012066	R_vs_D_all
TRPC1	74.5652	-3.03948	0.242313	-12.3261	6.55358e-35	1.06972e-31	R_vs_D_all
AC026304.1	21.3944	-0.670947	0.233053	-2.80783	0.00498758	0.0232754	R_vs_D_all
SLC9A9	373.056	0.462545	0.129031	3.57158	0.000354835	0.00271225	R_vs_D_all
PLOD2	5.25	-1.20548	0.421973	-2.81762	0.00483816	0.0226813	R_vs_D_all
PLSCR2	1.88033	-1.3945	0.448619	-3.43127	0.000600771	0.00422516	R_vs_D_all
GYG1	832.009	0.695073	0.126474	5.48783	4.06911e-08	1.19772e-06	R_vs_D_all
WWTR1	17.1211	1.10308	0.351377	3.38924	0.000700866	0.00480307	R_vs_D_all
PFN2	52.9327	-2.09311	0.213355	-9.71171	2.688e-22	8.6184e-20	R_vs_D_all
SERP1	4412.85	-0.507962	0.120725	-4.18117	2.90015e-05	0.000339675	R_vs_D_all
EIF2A	1333.59	-0.293174	0.110749	-2.65102	0.00802485	0.0338144	R_vs_D_all
ERICH6	10.5005	-0.748052	0.320417	-2.56136	0.0104264	0.0414632	R_vs_D_all
ERICH6-AS1	110.429	-0.484626	0.169963	-2.86915	0.00411578	0.0199888	R_vs_D_all
MED12L	15.8525	-1.30008	0.424736	-2.86838	0.00412578	0.020024	R_vs_D_all
P2RY14	51.0808	-0.836229	0.286604	-3.17869	0.00147941	0.00884368	R_vs_D_all
IGSF10	8.71529	-1.61014	0.438112	-4.07155	4.67018e-05	0.000508201	R_vs_D_all
AC108718.1	10.6728	-0.864431	0.308305	-2.76167	0.00575057	0.0259361	R_vs_D_all
MBNL1	6931.4	-0.251463	0.0922793	-2.72361	0.00645734	0.028431	R_vs_D_all
RAP2B	1205.29	0.498103	0.130027	3.82497	0.000130789	0.00119264	R_vs_D_all
LINC00886	18.1878	-0.793733	0.269469	-2.9405	0.00327683	0.0167004	R_vs_D_all
LEKR1	31.6748	-1.63474	0.281777	-6.01845	1.761e-09	7.56428e-08	R_vs_D_all
CCNL1	3601.24	-0.409144	0.157287	-2.63296	0.00846432	0.0351578	R_vs_D_all
AC080013.5	2.86103	-1.0965	0.418937	-2.5173	0.0118259	0.0455752	R_vs_D_all
SMC4	714.3	1.02316	0.110561	9.26586	1.93513e-20	4.9636e-18	R_vs_D_all
TRIM59	156.202	1.02375	0.201101	5.05955	4.20242e-07	9.31221e-06	R_vs_D_all
ARL14	2.3162	-1.55245	0.447763	-2.99497	0.00274471	0.0144945	R_vs_D_all
PDCD10	1261.35	0.244801	0.0804836	3.04607	0.00231856	0.0126304	R_vs_D_all
SERPINI1	92.7108	-0.602195	0.190038	-3.18815	0.00143188	0.00861865	R_vs_D_all
GOLIM4	209.351	0.580746	0.200931	2.8157	0.00486716	0.0227993	R_vs_D_all
MECOM	2.61816	-0.932523	0.407782	-2.64463	0.00817799	0.0342514	R_vs_D_all
TERC	17.3612	-1.36505	0.329671	-4.13242	3.58958e-05	0.000407402	R_vs_D_all
GPR160	141.769	-1.61237	0.291099	-5.97494	2.30169e-09	9.50041e-08	R_vs_D_all
PHC3	1480.69	-0.301528	0.111854	-2.6936	0.00706854	0.030619	R_vs_D_all
AC008040.5	100.79	-0.551993	0.116629	-4.73764	2.16226e-06	3.76195e-05	R_vs_D_all
PRKCI	263.644	-0.313488	0.116323	-2.62004	0.00879197	0.036107	R_vs_D_all
EIF5A2	199.057	0.52611	0.133425	3.93579	8.29221e-05	0.000823033	R_vs_D_all
TNIK	1122.02	0.439888	0.126972	3.48925	0.000484381	0.00352251	R_vs_D_all
ECT2	46.0469	0.938679	0.279154	3.44913	0.0005624	0.003996	R_vs_D_all
NAALADL2	3.01679	-1.29416	0.448597	-3.14739	0.00164736	0.00963609	R_vs_D_all
MRPL47	791.342	0.564838	0.146764	3.8378	0.000124142	0.00114423	R_vs_D_all
LAMP3	17.5734	-1.1915	0.325728	-3.66027	0.000251949	0.00204695	R_vs_D_all
KLHL6	243.29	-1.13468	0.206454	-5.43208	5.56994e-08	1.57493e-06	R_vs_D_all
DVL3	348.15	0.407854	0.159116	2.55739	0.0105461	0.0417632	R_vs_D_all
AP2M1	2352.74	0.353827	0.113053	3.13077	0.00174351	0.0100658	R_vs_D_all
EEF1AKMT4	8.52144	0.926232	0.355474	2.65669	0.00789124	0.0333932	R_vs_D_all
PSMD2	1188.97	0.358073	0.0966007	3.70862	0.000208389	0.00175746	R_vs_D_all
MAGEF1	244.037	-0.746054	0.182668	-4.04517	5.22852e-05	0.000555821	R_vs_D_all
IGF2BP2	15.839	-1.46466	0.410202	-4.02318	5.74176e-05	0.00060218	R_vs_D_all
DGKG	11.1556	-1.71856	0.396554	-4.50141	6.75042e-06	9.85397e-05	R_vs_D_all
DNAJB11	813.344	0.38169	0.0892467	4.25838	2.05912e-05	0.000255918	R_vs_D_all
EIF4A2	3909.76	-0.578817	0.113563	-5.08224	3.73001e-07	8.39183e-06	R_vs_D_all
RTP4	175.664	0.899071	0.26102	3.41364	0.000641012	0.00444721	R_vs_D_all
IL1RAP	103.313	-0.58218	0.137036	-4.26615	1.98877e-05	0.000248665	R_vs_D_all
UTS2B	7.94092	-1.39555	0.418144	-2.99197	0.00277181	0.0145989	R_vs_D_all
MB21D2	33.3422	-1.30989	0.356925	-4.05705	4.9696e-05	0.000533348	R_vs_D_all
GP5	13.0162	-2.20852	0.350461	-5.97555	2.29312e-09	9.48686e-08	R_vs_D_all
TMEM44	24.5418	0.665113	0.26252	2.50146	0.0123682	0.0472692	R_vs_D_all
PPP1R2	2631.25	-0.52974	0.121134	-4.35343	1.34026e-05	0.000178918	R_vs_D_all
ZDHHC19	15.4152	-1.57966	0.387838	-5.08202	3.73438e-07	8.39183e-06	R_vs_D_all
PCYT1A	305.065	0.515318	0.13436	3.83371	0.000126227	0.00115863	R_vs_D_all
TCTEX1D2	148.32	0.800758	0.240837	3.2522	0.00114517	0.0071295	R_vs_D_all
LMLN	41.1745	-0.783759	0.192085	-3.97225	7.11973e-05	0.000723866	R_vs_D_all
ZNF595	152.397	-1.02512	0.250437	-4.49817	6.85404e-06	9.9971e-05	R_vs_D_all
ZNF718	193.684	-0.470122	0.145592	-3.24531	0.00117321	0.00728139	R_vs_D_all
ZNF141	396.734	-0.388855	0.155755	-2.53551	0.0112283	0.0436467	R_vs_D_all
ZNF721	856.041	-0.357373	0.119947	-2.97347	0.00294454	0.0153067	R_vs_D_all
PDE6B	215.311	-0.397074	0.0922994	-4.34073	1.42008e-05	0.000186724	R_vs_D_all
ATP5ME	3485.1	0.403726	0.154695	2.58747	0.00966825	0.0390624	R_vs_D_all
CPLX1	7.21354	-1.06787	0.385781	-2.62911	0.00856083	0.035452	R_vs_D_all
GAK	883.148	0.391033	0.106014	3.66734	0.000245085	0.00200387	R_vs_D_all
TMEM175	610.323	0.370901	0.132804	2.75927	0.0057931	0.026088	R_vs_D_all
DGKQ	369.471	0.965732	0.176277	5.37741	7.55644e-08	2.04331e-06	R_vs_D_all
RNF212	31.4928	-0.729048	0.231392	-3.09988	0.00193601	0.010938	R_vs_D_all
CTBP1-DT	240.275	-0.392921	0.125926	-3.14221	0.00167675	0.00976519	R_vs_D_all
FAM53A	14.5531	-0.887837	0.271903	-3.36164	0.000774803	0.00523112	R_vs_D_all
SLBP	1159.49	0.482367	0.0907786	5.32088	1.03268e-07	2.69895e-06	R_vs_D_all
AC016773.1	71.101	0.720004	0.224377	3.24073	0.00119224	0.00737655	R_vs_D_all
LETM1	311.894	0.409669	0.0830098	4.92603	8.39169e-07	1.67228e-05	R_vs_D_all
NSD2	402.472	0.50473	0.110791	4.54307	5.54408e-06	8.41454e-05	R_vs_D_all
C4orf48	1265.8	0.732261	0.152684	4.78666	1.69578e-06	3.06781e-05	R_vs_D_all
MXD4	1428.61	0.984098	0.146191	6.68115	2.37079e-11	1.53673e-09	R_vs_D_all
SH3BP2	585.924	0.585585	0.13387	4.29061	1.78187e-05	0.000228036	R_vs_D_all
MFSD10	1478.44	0.457133	0.141659	3.22148	0.00127528	0.00781491	R_vs_D_all
LYAR	2886.76	0.787092	0.224401	3.49554	0.000473112	0.00345454	R_vs_D_all
NSG1	295.766	-1.25512	0.178795	-6.94663	3.74124e-12	2.7873e-10	R_vs_D_all
CYTL1	56.7514	-0.999309	0.440668	-2.62369	0.00869832	0.0358207	R_vs_D_all
EVC2	27.4123	1.90931	0.249737	7.64695	2.05801e-14	2.44712e-12	R_vs_D_all
EVC	11.8229	1.54022	0.401598	3.92824	8.55689e-05	0.000845099	R_vs_D_all
C4orf50	12.9269	0.977878	0.396129	2.82408	0.00474168	0.0223398	R_vs_D_all
JAKMIP1	432.126	1.56216	0.290572	5.3858	7.21236e-08	1.96805e-06	R_vs_D_all
WFS1	35.0555	-0.610559	0.219421	-2.7642	0.00570633	0.0258469	R_vs_D_all
MAN2B2	498.643	0.248129	0.0698787	3.54417	0.000393851	0.00295388	R_vs_D_all
LINC02482	111.243	-0.392046	0.147233	-2.62667	0.00862254	0.0356041	R_vs_D_all
LINC002481	209.085	0.88306	0.227942	3.8748	0.000106712	0.00101592	R_vs_D_all
S100P	13.7261	0.906574	0.322276	2.80747	0.0049932	0.0232925	R_vs_D_all
CCDC96	15.2916	-0.657696	0.261253	-2.64696	0.00812181	0.0340852	R_vs_D_all
LINC02447	12.3646	-2.06884	0.313113	-6.3447	2.22859e-10	1.17344e-08	R_vs_D_all
AFAP1	126.742	-0.952619	0.221427	-4.19536	2.72436e-05	0.000322729	R_vs_D_all
SH3TC1	198.934	0.526618	0.195649	2.59979	0.00932795	0.0378836	R_vs_D_all
WDR1	3035.08	0.458678	0.134139	3.41047	0.000648517	0.00449233	R_vs_D_all
ZNF518B	294.481	-0.626849	0.162708	-3.87138	0.000108222	0.00102432	R_vs_D_all
CD38	688.385	1.02927	0.208913	4.65201	3.28723e-06	5.41488e-05	R_vs_D_all
FGFBP2	6153.25	1.00479	0.275991	3.56101	0.000369431	0.00280589	R_vs_D_all
TAPT1	454.843	-0.4217	0.171512	-2.55097	0.0107425	0.0422893	R_vs_D_all
TAPT1-AS1	62.6587	-0.912264	0.286608	-3.3446	0.000824004	0.00550614	R_vs_D_all
LAP3	654.186	0.526479	0.0949085	5.53588	3.09667e-08	9.48818e-07	R_vs_D_all
NCAPG	26.5719	0.851752	0.296205	2.82599	0.0047135	0.0222362	R_vs_D_all
ADGRA3	13.8168	-1.47645	0.339048	-4.35254	1.34571e-05	0.000179378	R_vs_D_all
SEL1L3	836.324	-0.300639	0.11687	-2.61492	0.00892473	0.0365769	R_vs_D_all
RBPJ	858.879	0.364781	0.0838515	4.38516	1.15902e-05	0.000158013	R_vs_D_all
ARAP2	1838.69	0.453247	0.160618	2.86289	0.00419794	0.0202607	R_vs_D_all
AC104078.1	9.78489	1.3495	0.370146	3.25342	0.00114024	0.00711612	R_vs_D_all
TLR10	94.8371	-0.751631	0.416172	-2.79641	0.00516738	0.0239433	R_vs_D_all
WDR19	82.2149	-0.754768	0.160204	-4.71824	2.37891e-06	4.09524e-05	R_vs_D_all
RPL9	38585.5	-0.605294	0.162647	-3.69991	0.000215677	0.00180535	R_vs_D_all
PDS5A	1726.88	-0.272313	0.0671437	-4.06243	4.85647e-05	0.000524342	R_vs_D_all
LINC02265	4.85758	-1.46657	0.415755	-3.02716	0.00246862	0.0133105	R_vs_D_all
RBM47	19.4823	-1.5414	0.321243	-4.92383	8.48649e-07	1.68391e-05	R_vs_D_all
UCHL1	4.34815	-1.23281	0.448374	-2.62031	0.00878503	0.036095	R_vs_D_all
BEND4	31.9203	-0.820449	0.299441	-3.1027	0.00191761	0.0108648	R_vs_D_all
AC111006.1	4.16884	-1.3498	0.417124	-3.25704	0.0011258	0.00704309	R_vs_D_all
COMMD8	651.529	0.375252	0.12818	2.93178	0.00337022	0.017065	R_vs_D_all
TXK	813.868	-1.20118	0.245259	-5.21708	1.81765e-07	4.46456e-06	R_vs_D_all
TEC	98.8111	-0.968531	0.253025	-4.08982	4.31708e-05	0.000475541	R_vs_D_all
OCIAD1-AS1	7.04318	-1.00575	0.337768	-3.05942	0.00221764	0.0122028	R_vs_D_all
SPATA18	1.67267	-1.58093	0.447475	-3.48638	0.000489613	0.00355192	R_vs_D_all
USP46	323.959	0.468983	0.1528	3.07982	0.00207129	0.0115389	R_vs_D_all
TMEM165	1066.09	0.434797	0.0910891	4.77555	1.7922e-06	3.21467e-05	R_vs_D_all
CLOCK	262.044	-0.305278	0.113694	-2.68957	0.00715435	0.0308864	R_vs_D_all
PAICS	292.728	-0.436316	0.169275	-2.578	0.00993746	0.0399523	R_vs_D_all
HOPX	3212.75	0.676166	0.173248	3.87858	0.000105067	0.00100291	R_vs_D_all
SPINK2	104.218	-1.19897	0.364516	-4.11402	3.8883e-05	0.000436613	R_vs_D_all
STAP1	198.35	-1.29819	0.278994	-5.39514	6.84709e-08	1.87981e-06	R_vs_D_all
SULT1B1	95.9295	-1.32025	0.307221	-4.67675	2.91453e-06	4.87929e-05	R_vs_D_all
SLC4A4	170.882	0.758369	0.249147	2.93134	0.00337503	0.0170797	R_vs_D_all
AC053527.1	19.0856	-0.900621	0.268484	-3.24026	0.00119421	0.00738619	R_vs_D_all
RASSF6	42.3771	-2.99827	0.383634	-7.59323	3.12036e-14	3.56853e-12	R_vs_D_all
EREG	21.1412	-1.6159	0.43925	-4.54581	5.47251e-06	8.33262e-05	R_vs_D_all
PARM1	23.929	-2.05768	0.370401	-5.96201	2.4916e-09	1.02607e-07	R_vs_D_all
SCARB2	259.528	-0.505943	0.170665	-2.97891	0.0028928	0.0151193	R_vs_D_all
SEPT11	633.99	0.753781	0.112121	6.70721	1.98386e-11	1.30001e-09	R_vs_D_all
CXCL13	10.9812	2.05198	0.441373	4.38663	1.1512e-05	0.000157305	R_vs_D_all
BMP2K	306.776	-0.605709	0.254542	-2.7157	0.00661356	0.0289996	R_vs_D_all
ANTXR2	422.198	-0.518087	0.188598	-2.71217	0.00668437	0.0292447	R_vs_D_all
BMP3	8.37558	1.45766	0.408078	2.50475	0.0122537	0.0469414	R_vs_D_all
PRKG2	25.1337	-1.16218	0.328471	-3.82604	0.000130224	0.0011887	R_vs_D_all
RASGEF1B	268.122	-0.747497	0.40801	-2.9995	0.00270426	0.0143357	R_vs_D_all
COPS4	512.17	0.390247	0.0686728	5.6837	1.3181e-08	4.48228e-07	R_vs_D_all
PLAC8	2251.91	-0.69601	0.173267	-4.16693	3.08734e-05	0.000357633	R_vs_D_all
HELQ	440.113	-0.315711	0.0964558	-3.26644	0.00108908	0.00686439	R_vs_D_all
ABRAXAS1	385.72	-0.724988	0.134129	-5.37168	7.80046e-08	2.10296e-06	R_vs_D_all
GPAT3	52.3009	-3.21452	0.257907	-11.852	2.10203e-32	1.98642e-29	R_vs_D_all
CDS1	6.08608	-2.25136	0.437808	-5.04155	4.61788e-07	1.01486e-05	R_vs_D_all
ARHGAP24	449.043	-1.26308	0.394219	-4.25221	2.1167e-05	0.000261925	R_vs_D_all
MAPK10	12.4013	-1.10543	0.374234	-3.69708	0.000218089	0.00182045	R_vs_D_all
AC093827.5	9.43767	-1.11859	0.311175	-3.55409	0.000379287	0.002865	R_vs_D_all
AFF1	973.216	-0.63805	0.126422	-5.05215	4.36865e-07	9.62443e-06	R_vs_D_all
PPM1K	1177.33	-0.369625	0.0972932	-3.7999	0.000144756	0.00129825	R_vs_D_all
HERC6	201.803	-0.441872	0.163317	-2.68116	0.00733664	0.0315142	R_vs_D_all
HERC5	442.218	-0.686577	0.171154	-3.9864	6.70847e-05	0.000688289	R_vs_D_all
HERC3	247.538	-0.350525	0.122279	-2.86727	0.00414032	0.0200775	R_vs_D_all
FAM13A	213.462	-0.922254	0.25156	-3.49906	0.000466904	0.00341477	R_vs_D_all
SNCA	18.8053	-1.30279	0.360337	-3.96405	7.36877e-05	0.000744548	R_vs_D_all
MMRN1	29.4154	-1.66548	0.36446	-4.75959	1.93987e-06	3.43833e-05	R_vs_D_all
CCSER1	42.9514	-0.897109	0.383432	-3.36871	0.000755197	0.00512261	R_vs_D_all
HPGDS	4.62912	-1.37578	0.448307	-2.87873	0.0039928	0.0194917	R_vs_D_all
STPG2	4.10209	-1.21752	0.403637	-3.01556	0.00256507	0.0137153	R_vs_D_all
TSPAN5	366.211	0.673253	0.211312	3.14097	0.00168388	0.00979237	R_vs_D_all
ADH5	1427.61	0.358928	0.0862757	4.16766	3.07741e-05	0.000356714	R_vs_D_all
AP002026.1	37.5758	-1.08319	0.197765	-5.48857	4.05197e-08	1.19463e-06	R_vs_D_all
H2AFZ	3050.22	0.354249	0.129386	2.76157	0.00575248	0.0259382	R_vs_D_all
DDIT4L	7.03016	2.46933	0.41734	5.93467	2.94432e-09	1.19605e-07	R_vs_D_all
BANK1	1403.27	-1.00264	0.390604	-3.2696	0.001077	0.00681009	R_vs_D_all
AF213884.3	48.0623	-0.781063	0.274601	-2.83776	0.00454313	0.0215639	R_vs_D_all
CISD2	625.056	0.230403	0.0838126	2.75773	0.00582044	0.0261706	R_vs_D_all
BDH2	299.427	0.51094	0.126586	4.04584	5.21367e-05	0.000554899	R_vs_D_all
CENPE	73.9099	1.79364	0.236405	7.51888	5.52491e-14	6.01211e-12	R_vs_D_all
CXXC4	6.86116	-2.06428	0.404693	-4.48273	7.36927e-06	0.000106277	R_vs_D_all
PPA2	631.487	-0.218973	0.0747464	-2.92594	0.00343413	0.0172813	R_vs_D_all
CYP2U1	185.603	-0.506812	0.134573	-3.78949	0.000150957	0.00134446	R_vs_D_all
LEF1	2208.8	-1.7832	0.20804	-8.4355	3.29779e-17	5.28678e-15	R_vs_D_all
RPL34-AS1	19.316	-0.728519	0.249325	-2.82048	0.00479519	0.022521	R_vs_D_all
PLA2G12A	230.071	-0.478297	0.17885	-2.61216	0.00899717	0.0368237	R_vs_D_all
FAM241A	298.721	-0.844534	0.229241	-3.72878	0.000192407	0.00164195	R_vs_D_all
AP1AR	230.125	-0.465118	0.18349	-2.47728	0.0132389	0.0499016	R_vs_D_all
ALPK1	67.2861	-1.69978	0.275611	-6.34423	2.23534e-10	1.17355e-08	R_vs_D_all
UGT8	54.4007	-1.87687	0.323636	-6.49903	8.0837e-11	4.74323e-09	R_vs_D_all
SNHG8	3370.67	-0.638505	0.220835	-2.84594	0.00442809	0.0211509	R_vs_D_all
PRSS12	8.23776	-1.30548	0.37523	-3.73669	0.000186459	0.00159955	R_vs_D_all
SEC24D	337.816	0.441705	0.0913844	4.82239	1.41848e-06	2.62296e-05	R_vs_D_all
SYNPO2	35.8769	-0.63329	0.181101	-3.44746	0.000565893	0.00401288	R_vs_D_all
USP53	257.416	-1.18542	0.185871	-6.38285	1.73822e-10	9.40051e-09	R_vs_D_all
PDE5A	30.3103	-0.902015	0.224512	-3.94053	8.13018e-05	0.000809636	R_vs_D_all
TNIP3	85.9846	0.95883	0.339476	2.8285	0.00467663	0.0220855	R_vs_D_all
ANXA5	1756.09	0.861257	0.143618	5.98847	2.11822e-09	8.88615e-08	R_vs_D_all
AC079341.1	2.37365	1.73234	0.44631	3.56947	0.000357704	0.00272953	R_vs_D_all
CCNA2	14.2691	1.10619	0.291625	3.75641	0.000172371	0.00150377	R_vs_D_all
IL21	3.86248	2.13836	0.432796	4.48499	7.29178e-06	0.000105499	R_vs_D_all
IL21-AS1	2.10278	1.24779	0.447162	2.7914	0.00524807	0.0242234	R_vs_D_all
SPRY1	64.6938	-1.37747	0.300905	-4.88113	1.05479e-06	2.02771e-05	R_vs_D_all
FAT4	11.9506	-1.21562	0.396607	-3.78145	0.000155916	0.0013845	R_vs_D_all
PLK4	38.9896	0.733982	0.243914	2.92715	0.00342083	0.0172289	R_vs_D_all
JADE1	679.795	-0.41031	0.126497	-3.25252	0.00114387	0.00712883	R_vs_D_all
NOCT	56.9417	-0.657756	0.270125	-2.61216	0.00899725	0.0368237	R_vs_D_all
AC097376.2	183.962	-0.796314	0.156431	-5.08764	3.62549e-07	8.25039e-06	R_vs_D_all
RAB33B	238.275	-0.712929	0.107158	-6.65021	2.92676e-11	1.87011e-09	R_vs_D_all
SETD7	114.846	-1.5281	0.341681	-5.12126	3.03503e-07	7.04966e-06	R_vs_D_all
MAML3	89.3351	-0.92738	0.316619	-3.49064	0.00048187	0.0035115	R_vs_D_all
SCOC	369.492	-0.503297	0.142479	-3.46962	0.000521194	0.00375373	R_vs_D_all
SCOC-AS1	31.1147	-1.40072	0.229229	-5.99757	2.00289e-09	8.42197e-08	R_vs_D_all
TBC1D9	105.743	-1.4297	0.343245	-5.23158	1.68071e-07	4.17965e-06	R_vs_D_all
IL15	133.381	-0.332029	0.131207	-2.5411	0.0110504	0.0431917	R_vs_D_all
AC139720.1	63.3186	-1.91684	0.269463	-6.96246	3.34383e-12	2.53327e-10	R_vs_D_all
AC104596.1	81.639	-0.612016	0.164167	-3.71269	0.000205072	0.00173249	R_vs_D_all
MMAA	159.702	0.511564	0.126367	4.0515	5.08907e-05	0.000544219	R_vs_D_all
ARHGAP10	301.08	1.20906	0.172834	6.95	3.65285e-12	2.74422e-10	R_vs_D_all
NR3C2	125.19	-3.15712	0.259844	-12.0241	2.65621e-33	3.17949e-30	R_vs_D_all
DCLK2	16.922	-0.676744	0.366008	-2.60632	0.00915204	0.0373211	R_vs_D_all
RPS3A	84684	-0.481521	0.154037	-3.08455	0.00203862	0.0113994	R_vs_D_all
FAM160A1-DT	1.69112	-1.08307	0.447857	-2.54016	0.0110803	0.0432399	R_vs_D_all
FAM160A1	6.32759	-2.48619	0.41224	-5.50961	3.5962e-08	1.08025e-06	R_vs_D_all
LINC02273	141.478	-0.791289	0.283203	-2.74593	0.00603396	0.0269636	R_vs_D_all
TMEM154	493.856	-0.72623	0.175502	-4.20979	2.5561e-05	0.000306169	R_vs_D_all
TRIM2	12.5854	-2.12374	0.355023	-5.70835	1.14073e-08	3.97359e-07	R_vs_D_all
TMEM131L	940.081	-0.550437	0.152499	-3.64977	0.00026247	0.00212091	R_vs_D_all
RNF175	10.8471	-3.35287	0.427861	-6.88285	5.86682e-12	4.19676e-10	R_vs_D_all
MAP9	180.611	-1.04237	0.213437	-4.91667	8.80284e-07	1.72927e-05	R_vs_D_all
GUCY1A1	26.7438	-0.73323	0.412644	-2.48872	0.0128203	0.0486319	R_vs_D_all
GUCY1B1	21.1964	-1.53552	0.372767	-4.26816	1.97096e-05	0.00024661	R_vs_D_all
CTSO	190.592	-0.990925	0.187425	-5.42262	5.87316e-08	1.64256e-06	R_vs_D_all
FNIP2	83.7021	-1.06458	0.185808	-5.79027	7.02739e-09	2.60696e-07	R_vs_D_all
MARCH1	463.668	-1.46079	0.27999	-5.95565	2.59043e-09	1.0619e-07	R_vs_D_all
FAM218A	13.6302	-0.671054	0.267548	-2.55961	0.010479	0.0415987	R_vs_D_all
MSMO1	295.116	0.330792	0.104176	3.17808	0.00148254	0.00885528	R_vs_D_all
PALLD	68.3978	-0.497444	0.200392	-2.51239	0.0119916	0.046085	R_vs_D_all
SH3RF1	10.7855	-0.96971	0.389289	-3.20701	0.00134124	0.00815483	R_vs_D_all
MFAP3L	5.20277	-1.93637	0.408766	-4.20808	2.57545e-05	0.000308281	R_vs_D_all
GALNTL6	5.63937	-2.33418	0.434584	-5.06553	4.0726e-07	9.07239e-06	R_vs_D_all
SAP30	355.975	1.3081	0.248834	5.25232	1.50198e-07	3.79831e-06	R_vs_D_all
GLRA3	1.44216	-1.34787	0.448618	-2.79849	0.00513423	0.0238143	R_vs_D_all
GPM6A	18.957	-1.11637	0.347167	-4.18008	2.91409e-05	0.000340863	R_vs_D_all
WDR17	11.0386	-2.87247	0.355832	-7.56584	3.85371e-14	4.29772e-12	R_vs_D_all
NEIL3	12.9429	1.84087	0.340843	5.1854	2.15546e-07	5.1809e-06	R_vs_D_all
AC078881.1	9.59377	-0.784886	0.287151	-2.62037	0.00878356	0.036095	R_vs_D_all
WWC2	46.4576	-2.56464	0.262951	-9.67158	3.98172e-22	1.24138e-19	R_vs_D_all
RWDD4	476.928	0.344551	0.0871622	3.95457	7.66713e-05	0.00077036	R_vs_D_all
CASP3	509.518	0.740451	0.117619	6.27591	3.47589e-10	1.77805e-08	R_vs_D_all
CENPU	90.0912	0.902156	0.263116	3.3259	0.000881333	0.0057901	R_vs_D_all
CCDC110	2.54257	-1.31291	0.448321	-2.79372	0.00521053	0.0240754	R_vs_D_all
AC106897.1	8.40026	-0.743196	0.429038	-2.56659	0.0102703	0.0410149	R_vs_D_all
SORBS2	5.99245	-0.969022	0.414924	-2.76973	0.00561031	0.0255344	R_vs_D_all
TLR3	35.8291	0.69933	0.236618	2.90807	0.0036367	0.018133	R_vs_D_all
FRG1	1227.11	0.384024	0.112499	3.41104	0.000647146	0.00448457	R_vs_D_all
SDHA	1593.25	0.318156	0.0854184	3.72589	0.000194631	0.00165856	R_vs_D_all
EXOC3	437.727	0.266667	0.103485	2.57635	0.00998505	0.0400988	R_vs_D_all
SLC9A3	258.978	-0.419466	0.143294	-2.90031	0.00372791	0.0184749	R_vs_D_all
CEP72	50.193	-0.60372	0.182026	-3.27254	0.00106586	0.00675524	R_vs_D_all
TERT	1.46129	-1.18859	0.445256	-2.54107	0.0110512	0.0431917	R_vs_D_all
CLPTM1L	638.71	0.604425	0.233854	2.55802	0.010527	0.0417247	R_vs_D_all
MRPL36	633.829	0.474813	0.168563	2.85375	0.00432059	0.0207091	R_vs_D_all
NDUFS6	1585.07	0.569208	0.108496	5.25096	1.51309e-07	3.82103e-06	R_vs_D_all
FASTKD3	122.797	0.529949	0.130607	4.03834	5.38305e-05	0.000570222	R_vs_D_all
SEMA5A	7.04237	-1.51871	0.439834	-3.60567	0.000311352	0.00243799	R_vs_D_all
SNHG18	4.93013	-2.3228	0.420876	-4.84398	1.27265e-06	2.39021e-05	R_vs_D_all
CMBL	7.75545	-1.45161	0.421505	-3.3159	0.000913471	0.00595547	R_vs_D_all
TRIO	142.355	-1.12109	0.263408	-4.80831	1.52215e-06	2.79164e-05	R_vs_D_all
ANKH	463.715	-0.611989	0.0920159	-6.59654	4.20874e-11	2.60579e-09	R_vs_D_all
RETREG1	312.936	-2.31654	0.247454	-9.34307	9.35779e-21	2.43506e-18	R_vs_D_all
AC022113.1	2.89317	-1.55652	0.430074	-3.32873	0.000872426	0.00574419	R_vs_D_all
AC022113.2	7.58108	-2.6374	0.416736	-5.58409	2.3493e-08	7.47903e-07	R_vs_D_all
MYO10	1.9956	-1.30895	0.447297	-3.10542	0.0019001	0.0107895	R_vs_D_all
BASP1	311.801	-0.937701	0.323445	-3.40658	0.000657826	0.00454105	R_vs_D_all
LINC02100	22.6102	0.696175	0.272398	2.6016	0.00927909	0.0377364	R_vs_D_all
C5orf17	10.9853	-1.21922	0.338823	-2.85499	0.00430379	0.0206451	R_vs_D_all
PDZD2	6.2224	-1.35705	0.402824	-3.2094	0.00133011	0.00810113	R_vs_D_all
SUB1	6281.94	0.497019	0.0890072	5.5822	2.37497e-08	7.54736e-07	R_vs_D_all
NPR3	22.6244	-0.96072	0.406558	-3.09598	0.00196166	0.011062	R_vs_D_all
TARS	466.956	0.481172	0.137529	3.54645	0.00039046	0.00293212	R_vs_D_all
RAI14	10.1721	-1.289	0.384237	-3.77894	0.000157497	0.0013951	R_vs_D_all
AC026801.2	7.94274	-1.70863	0.428445	-4.24833	2.1537e-05	0.000266014	R_vs_D_all
SPEF2	140.409	-1.1717	0.158804	-7.30695	2.7328e-13	2.59616e-11	R_vs_D_all
AC137810.1	2.65251	-1.59053	0.438683	-3.08122	0.00206153	0.0114917	R_vs_D_all
IL7R	12825.1	-1.44237	0.197562	-7.20399	5.8477e-13	5.17219e-11	R_vs_D_all
AC008957.1	23.3393	-1.26662	0.324392	-4.4807	7.43984e-06	0.000107123	R_vs_D_all
DAB2	75.4133	-0.992361	0.273065	-3.87431	0.000106928	0.00101665	R_vs_D_all
SELENOP	7.38564	-1.34869	0.428131	-3.02883	0.00245505	0.0132488	R_vs_D_all
CCL28	267.718	-0.501268	0.203826	-2.57857	0.00992101	0.039913	R_vs_D_all
NNT	578.597	0.307792	0.105179	2.92487	0.00344595	0.0173262	R_vs_D_all
FST	3.11452	-1.9609	0.448192	-4.00165	6.29028e-05	0.000649269	R_vs_D_all
GZMK	4024.26	0.947984	0.203217	4.5536	5.27364e-06	8.09994e-05	R_vs_D_all
GZMA	9644.63	1.38297	0.219715	6.18194	6.33194e-10	3.03173e-08	R_vs_D_all
DHX29	756.381	0.281185	0.0972846	2.89296	0.00381627	0.0188124	R_vs_D_all
IL6ST	820.25	-1.16144	0.184294	-6.22234	4.89787e-10	2.41597e-08	R_vs_D_all
AC008914.1	28.9885	-1.28103	0.27572	-4.55791	5.16656e-06	7.96268e-05	R_vs_D_all
AC008892.1	9.20949	-2.47293	0.423482	-5.41784	6.03218e-08	1.67659e-06	R_vs_D_all
AC016596.1	15.9475	-1.7242	0.347217	-4.81312	1.48592e-06	2.73357e-05	R_vs_D_all
ANKRD55	93.1402	-2.62365	0.28809	-8.91292	4.9706e-19	1.02583e-16	R_vs_D_all
LINC01948	4.15635	-1.09816	0.404896	-3.01839	0.00254122	0.0136161	R_vs_D_all
MAP3K1	1020.27	-0.765677	0.220799	-3.58802	0.000333201	0.00257872	R_vs_D_all
SETD9	88.3037	-0.449063	0.138305	-3.17468	0.00150002	0.00894187	R_vs_D_all
PLK2	82.4054	-0.699665	0.354886	-2.65762	0.00786942	0.0333244	R_vs_D_all
GAPT	162.695	-0.838216	0.358293	-3.51878	0.000433542	0.00320339	R_vs_D_all
DEPDC1B	17.7048	1.25703	0.276919	4.44836	8.65285e-06	0.000122236	R_vs_D_all
SMIM15	466.659	0.360074	0.0868526	4.15242	3.28971e-05	0.000377665	R_vs_D_all
LRRC70	10.1683	-1.17637	0.394935	-3.27193	0.00106818	0.00676512	R_vs_D_all
SREK1IP1	998.183	0.42253	0.158604	2.64602	0.00814447	0.0341349	R_vs_D_all
ADAMTS6	81.7424	-0.850996	0.153833	-5.46711	4.57436e-08	1.32046e-06	R_vs_D_all
TRAPPC13	184.347	0.322966	0.107102	3.02033	0.002525	0.0135539	R_vs_D_all
SGTB	539.264	-0.784442	0.211255	-3.661	0.000251234	0.00204302	R_vs_D_all
NLN	31.3483	-0.925898	0.257536	-3.76465	0.000166782	0.00146505	R_vs_D_all
MAST4	201.846	-1.5597	0.247993	-6.24697	4.1848e-10	2.10471e-08	R_vs_D_all
MRPS36	1155.6	0.400582	0.0888617	4.51089	6.45554e-06	9.50075e-05	R_vs_D_all
MARVELD2	5.99292	-1.36465	0.384892	-3.34512	0.000822474	0.00550411	R_vs_D_all
AC035140.1	1.9854	-1.16635	0.448404	-2.76434	0.00570386	0.0258422	R_vs_D_all
FCHO2	89.458	-0.967367	0.186835	-5.16483	2.40657e-07	5.73024e-06	R_vs_D_all
AC099522.2	16.4347	-0.869869	0.278537	-2.98634	0.00282336	0.0148444	R_vs_D_all
ENC1	607.249	1.22529	0.380919	2.99393	0.0027541	0.014527	R_vs_D_all
AC010501.1	6.15728	-1.19883	0.371466	-3.33892	0.000841055	0.00558888	R_vs_D_all
AC116337.3	8.82217	-1.29856	0.380239	-3.56618	0.000362229	0.00275819	R_vs_D_all
GCNT4	38.745	-2.48228	0.249208	-9.63768	5.54281e-22	1.6315e-19	R_vs_D_all
LINC01336	28.8553	-1.93882	0.251252	-7.48375	7.22301e-14	7.67391e-12	R_vs_D_all
ANKRD31	14.8927	-1.89298	0.290327	-6.20897	5.3334e-10	2.60221e-08	R_vs_D_all
POC5	226.826	0.261644	0.0951649	2.75803	0.00581506	0.0261612	R_vs_D_all
IQGAP2	2464.22	0.333597	0.131574	2.55209	0.0107077	0.0421712	R_vs_D_all
F2RL1	19.8854	-2.4555	0.40024	-5.53485	3.11489e-08	9.52774e-07	R_vs_D_all
S100Z	10.2479	-1.26108	0.362119	-3.34017	0.000837271	0.00557187	R_vs_D_all
CRHBP	22.2078	-0.558207	0.339448	-2.98311	0.00285337	0.0149604	R_vs_D_all
ZBED3	47.158	-1.6956	0.252716	-6.74615	1.51817e-11	1.00586e-09	R_vs_D_all
ZBED3-AS1	6.85273	-2.0011	0.423333	-4.66258	3.12271e-06	5.18192e-05	R_vs_D_all
WDR41	291.961	0.392552	0.108276	3.60508	0.000312058	0.00244246	R_vs_D_all
LHFPL2	30.6698	-0.842289	0.404459	-2.68136	0.00733226	0.0315029	R_vs_D_all
THBS4	2.69454	-1.14462	0.423258	-2.55439	0.0106374	0.0420074	R_vs_D_all
SERINC5	650.112	-1.65287	0.181036	-9.02244	1.83951e-19	4.1808e-17	R_vs_D_all
AC010260.1	4.20723	-1.27076	0.404716	-3.10234	0.00192	0.0108716	R_vs_D_all
AC008771.1	13.2707	-1.05477	0.317693	-3.06394	0.00218445	0.0120571	R_vs_D_all
FAM151B	2.50534	-1.28799	0.436108	-2.65425	0.00794842	0.0335898	R_vs_D_all
RASGRF2-AS1	2.59375	-1.68178	0.445341	-3.6428	0.000269692	0.00217242	R_vs_D_all
RASGRF2	104.864	-2.5984	0.262451	-9.86514	5.89509e-23	2.16013e-20	R_vs_D_all
SSBP2	487.925	-1.31174	0.245616	-5.60923	2.0323e-08	6.65875e-07	R_vs_D_all
RPS23	90517.3	-0.440421	0.145002	-3.01873	0.0025384	0.013605	R_vs_D_all
TMEM167A	562.306	0.305148	0.092093	3.3163	0.000912171	0.00595149	R_vs_D_all
RASA1	369.389	-0.48599	0.149118	-3.25158	0.00114763	0.00714238	R_vs_D_all
MEF2C	926.397	-1.19061	0.2974	-4.79642	1.6153e-06	2.93549e-05	R_vs_D_all
MEF2C-AS1	31.0044	-1.11934	0.409109	-3.37694	0.000732975	0.00499452	R_vs_D_all
KIAA0825	76.6635	1.04633	0.212536	4.9317	8.15169e-07	1.6317e-05	R_vs_D_all
SLF1	616.106	0.879711	0.140108	6.2747	3.50308e-10	1.78687e-08	R_vs_D_all
AC008840.1	8.8301	-1.19285	0.387606	-3.13402	0.00172429	0.00997408	R_vs_D_all
RHOBTB3	125.767	-1.46963	0.242328	-6.13528	8.5011e-10	3.97493e-08	R_vs_D_all
LIX1-AS1	29.8846	-0.524526	0.364255	-2.4802	0.0131308	0.049551	R_vs_D_all
LIX1	11.2032	-0.540216	0.376709	-2.48923	0.0128022	0.0485764	R_vs_D_all
RGMB	65.0944	-2.32105	0.292491	-8.00688	1.17654e-15	1.66337e-13	R_vs_D_all
AC008522.1	13.965	-1.72819	0.368474	-4.5366	5.71683e-06	8.63294e-05	R_vs_D_all
ST8SIA4	614.978	0.351809	0.137685	2.578	0.0099373	0.0399523	R_vs_D_all
C5orf30	60.9371	0.860055	0.184785	4.66062	3.15257e-06	5.22664e-05	R_vs_D_all
NUDT12	14.3682	-1.66175	0.405591	-5.04074	4.63739e-07	1.0179e-05	R_vs_D_all
LINC01023	17.5978	-1.56571	0.32927	-5.43233	5.56237e-08	1.57493e-06	R_vs_D_all
FER	134.314	-1.47646	0.212357	-7.14131	9.2443e-13	7.72006e-11	R_vs_D_all
CAMK4	1986.71	-0.789144	0.147908	-5.26264	1.42005e-07	3.60128e-06	R_vs_D_all
STARD4-AS1	3.69234	-0.990619	0.388282	-2.65116	0.00802167	0.0338144	R_vs_D_all
NREP	64.6049	-0.975345	0.313184	-3.54975	0.000385598	0.00290656	R_vs_D_all
REEP5	2007.53	0.583075	0.109543	5.34578	9.00286e-08	2.39122e-06	R_vs_D_all
MCC	27.659	-1.96228	0.288449	-6.783	1.17703e-11	8.09718e-10	R_vs_D_all
CCDC112	234.799	0.334792	0.110104	3.03473	0.00240751	0.0130319	R_vs_D_all
AC010226.1	56.3515	-0.862829	0.224288	-3.91766	8.9412e-05	0.000874397	R_vs_D_all
DTWD2	93.9646	-0.885137	0.157224	-5.70977	1.13129e-08	3.95951e-07	R_vs_D_all
ALDH7A1	7.49237	-1.78877	0.399516	-4.25258	2.11318e-05	0.00026167	R_vs_D_all
LMNB1	449.468	0.394286	0.151086	2.59893	0.00935147	0.0379448	R_vs_D_all
MARCH3	213.697	-1.0965	0.232158	-4.99413	5.91023e-07	1.24406e-05	R_vs_D_all
AC011416.3	10.0784	-1.40829	0.343956	-4.34209	1.41135e-05	0.000186055	R_vs_D_all
ISOC1	340.962	0.424281	0.0954938	4.4476	8.6834e-06	0.000122571	R_vs_D_all
LYRM7	251.397	-0.437341	0.144877	-2.99408	0.00275277	0.0145242	R_vs_D_all
RAPGEF6	694.713	-0.290079	0.101968	-2.84702	0.00441309	0.0211074	R_vs_D_all
SLC22A5	74.1084	-0.831333	0.220939	-3.81843	0.000134302	0.00121849	R_vs_D_all
AC116366.3	1309.84	0.830888	0.193593	4.27642	1.8992e-05	0.000239299	R_vs_D_all
IRF1	7010.51	0.85049	0.167175	5.05621	4.27679e-07	9.44523e-06	R_vs_D_all
CCNI2	21.849	-1.10413	0.227787	-4.65236	3.28158e-06	5.41054e-05	R_vs_D_all
UQCRQ	2600.59	0.356085	0.107601	3.30314	0.000956085	0.00615287	R_vs_D_all
LEAP2	27.2241	-0.748608	0.232882	-3.20537	0.00134887	0.0081904	R_vs_D_all
VDAC1	1390.64	0.427374	0.07495	5.70817	1.14195e-08	3.97359e-07	R_vs_D_all
TCF7	4627.03	-0.852392	0.181316	-4.64204	3.44985e-06	5.6465e-05	R_vs_D_all
AC104109.2	13.2357	-1.24069	0.304619	-4.06722	4.75767e-05	0.000515038	R_vs_D_all
PITX1	5.42744	2.43367	0.439577	5.17839	2.23811e-07	5.37235e-06	R_vs_D_all
H2AFY	1541.31	0.262626	0.103618	2.52536	0.011558	0.0447538	R_vs_D_all
SMAD5-AS1	4.59537	-1.16379	0.397432	-2.94312	0.00324921	0.0166021	R_vs_D_all
KLHL3	43.452	-0.603446	0.214461	-2.80474	0.00503566	0.023454	R_vs_D_all
EGR1	113.605	-1.03472	0.380756	-2.72746	0.00638246	0.0281704	R_vs_D_all
CXXC5	1130.14	-0.705979	0.25525	-3.16118	0.00157129	0.00928349	R_vs_D_all
NRG2	37.3793	-1.19521	0.267854	-4.38288	1.17122e-05	0.000159315	R_vs_D_all
MALINC1	29.1337	-1.25499	0.242062	-4.94945	7.44217e-07	1.50647e-05	R_vs_D_all
AC008438.1	55.8647	0.525276	0.144969	3.62764	0.000286026	0.00227913	R_vs_D_all
SRA1	827.928	0.474953	0.105531	4.49647	6.9091e-06	0.000100448	R_vs_D_all
EIF4EBP3	161.362	-1.28306	0.222322	-5.89022	3.85684e-09	1.52197e-07	R_vs_D_all
APBB3	160.588	-0.493182	0.131941	-3.75235	0.000175183	0.00152394	R_vs_D_all
NDUFA2	2028.34	0.426495	0.108376	3.93788	8.22056e-05	0.000817276	R_vs_D_all
WDR55	376.05	0.454513	0.0834858	5.42946	5.65262e-08	1.59329e-06	R_vs_D_all
ZMAT2	1637.75	0.208416	0.0834112	2.50156	0.0123648	0.0472692	R_vs_D_all
TAF7	2108.41	-0.376631	0.0499427	-7.53244	4.97996e-14	5.45214e-12	R_vs_D_all
PCDHGB6	5.9046	-1.20788	0.371706	-3.48821	0.000486262	0.00353046	R_vs_D_all
PCDHGA12	1.2585	-1.17455	0.446676	-2.53983	0.0110905	0.0432704	R_vs_D_all
DIAPH1	2354.09	0.430444	0.134232	3.19096	0.00141801	0.00854947	R_vs_D_all
ARAP3	39.0666	-0.887589	0.307505	-2.86337	0.00419166	0.0202424	R_vs_D_all
PCDH1	41.1196	-1.80617	0.326401	-5.80833	6.30987e-09	2.39522e-07	R_vs_D_all
NDFIP1	2536.82	-0.900652	0.108315	-8.28626	1.16862e-16	1.79338e-14	R_vs_D_all
ARHGAP26	918.655	0.528103	0.168635	3.11987	0.00180931	0.0103624	R_vs_D_all
SH3RF2	9.84238	1.00639	0.431829	2.89149	0.00383422	0.0188767	R_vs_D_all
LARS	1016.99	-0.379607	0.12072	-3.14713	0.00164883	0.00964009	R_vs_D_all
PPP2R2B	571.73	1.09749	0.188062	5.79864	6.68537e-09	2.51111e-07	R_vs_D_all
AC091948.1	10.447	-1.14494	0.302284	-3.67956	0.000233639	0.00192784	R_vs_D_all
ADRB2	657.326	0.826359	0.245875	3.33671	0.000847749	0.00562088	R_vs_D_all
RPS14	94970.3	-0.424945	0.142491	-2.95459	0.00313084	0.0160888	R_vs_D_all
SYNPO	32.1975	-0.75369	0.357162	-3.14166	0.00167994	0.00978059	R_vs_D_all
SMIM3	106.495	-0.698827	0.215732	-3.15878	0.0015843	0.0093542	R_vs_D_all
IRGM	12.7724	-0.957302	0.346282	-2.68878	0.00717146	0.0309477	R_vs_D_all
ZNF300	28.3463	-0.960081	0.297681	-3.70823	0.00020871	0.00175771	R_vs_D_all
ANXA6	4480.2	0.640901	0.145377	4.38217	1.17505e-05	0.000159713	R_vs_D_all
SLC36A1	88.056	0.656732	0.155823	4.17523	2.97688e-05	0.000347492	R_vs_D_all
AC091982.3	39.1373	-0.587233	0.178936	-3.27028	0.0010744	0.00679734	R_vs_D_all
SAP30L	609.055	0.418061	0.144042	2.90015	0.00372985	0.0184794	R_vs_D_all
MRPL22	705.421	0.406023	0.128194	3.16528	0.00154933	0.00919307	R_vs_D_all
SGCD	14.712	-1.64561	0.416994	-3.65705	0.000255133	0.00206813	R_vs_D_all
TIMD4	15.386	1.43782	0.342621	4.1267	3.68006e-05	0.000416093	R_vs_D_all
HAVCR1	16.8301	-2.16216	0.333127	-5.99946	1.97969e-09	8.34399e-08	R_vs_D_all
NIPAL4	8.55639	-1.57426	0.410779	-4.56118	5.08679e-06	7.85651e-05	R_vs_D_all
THG1L	168.168	-0.530942	0.145478	-3.61784	0.000297076	0.00234978	R_vs_D_all
CCNJL	53.545	-0.775017	0.311126	-2.8971	0.00376635	0.0186191	R_vs_D_all
PTTG1	312.346	1.23284	0.199025	6.14896	7.7991e-10	3.68507e-08	R_vs_D_all
CCNG1	1216.53	-0.351319	0.0955964	-3.65765	0.000254541	0.00206426	R_vs_D_all
WWC1	3.37746	-1.74608	0.425364	-3.59928	0.000319104	0.00248677	R_vs_D_all
RANBP17	14.2053	-0.663518	0.327976	-2.5273	0.0114944	0.0445558	R_vs_D_all
NPM1	12875.7	-0.412262	0.115007	-3.5558	0.00037683	0.00284884	R_vs_D_all
STK10	3063.93	0.353922	0.118455	2.96103	0.00306614	0.0158061	R_vs_D_all
SH3PXD2B	2.16416	-1.43921	0.441571	-2.83196	0.00462642	0.0218966	R_vs_D_all
DUSP1	5465.93	-1.05505	0.370434	-2.72612	0.00640834	0.0282568	R_vs_D_all
RPL26L1	374.145	0.264317	0.100845	2.62873	0.00857055	0.0354572	R_vs_D_all
HRH2	36.9007	-2.13538	0.327655	-6.48638	8.79224e-11	5.08295e-09	R_vs_D_all
THOC3	839.889	-0.476521	0.130665	-3.57654	0.00034817	0.00266698	R_vs_D_all
FAM153B	29.5651	-3.09608	0.37787	-7.48599	7.10098e-14	7.58917e-12	R_vs_D_all
HIGD2A	4895.17	0.296115	0.110776	2.67913	0.00738145	0.0316688	R_vs_D_all
CLTB	1317.66	0.537236	0.09902	5.42516	5.79036e-08	1.62447e-06	R_vs_D_all
FAF2	428.555	0.323645	0.106647	3.04058	0.0023612	0.0128082	R_vs_D_all
GPRIN1	23.3182	1.14276	0.223201	5.0438	4.56368e-07	1.00418e-05	R_vs_D_all
TSPAN17	322.947	1.01449	0.139122	7.26858	3.63299e-13	3.36239e-11	R_vs_D_all
PRELID1	2573.63	0.477806	0.121887	3.91288	9.12007e-05	0.000887538	R_vs_D_all
DBN1	131.596	-1.49258	0.26475	-5.76187	8.31873e-09	3.04822e-07	R_vs_D_all
DDX41	427.521	0.221684	0.0871181	2.54258	0.0110036	0.0430436	R_vs_D_all
TMED9	1812.71	0.245189	0.0897818	2.73079	0.00631821	0.0279555	R_vs_D_all
FAM153A	42.3646	-3.85739	0.293661	-12.1255	7.7416e-34	1.15834e-30	R_vs_D_all
AC106795.2	6.85024	-1.09873	0.342414	-3.06855	0.00215103	0.0119092	R_vs_D_all
FAM153C	18.1554	-2.0629	0.409012	-4.54826	5.40923e-06	8.26577e-05	R_vs_D_all
N4BP3	87.6493	-1.09044	0.365023	-3.52869	0.000417622	0.00309596	R_vs_D_all
ZNF354B	172.91	-0.370818	0.136628	-2.68846	0.00717826	0.0309628	R_vs_D_all
ZFP2	4.07159	-1.44044	0.408923	-3.59831	0.000320293	0.00249495	R_vs_D_all
ZNF879	41.9031	-0.505472	0.191193	-2.63673	0.00837092	0.0348724	R_vs_D_all
LTC4S	55.4702	-1.00029	0.232597	-4.36713	1.25892e-05	0.000169572	R_vs_D_all
MRNIP	332.746	-0.519169	0.0900279	-5.72873	1.01183e-08	3.59038e-07	R_vs_D_all
RNF130	481.263	-1.15326	0.158752	-7.29971	2.88392e-13	2.71103e-11	R_vs_D_all
SCGB3A1	14.9838	-1.54541	0.409608	-3.52529	0.000423019	0.00313209	R_vs_D_all
FLT4	23.8981	-1.76247	0.39024	-5.01838	5.21097e-07	1.11917e-05	R_vs_D_all
ZFP62	162.669	-0.42739	0.145038	-2.90959	0.00361901	0.0180649	R_vs_D_all
BTNL9	15.868	-2.85091	0.358151	-7.68647	1.51251e-14	1.83494e-12	R_vs_D_all
AC008443.5	40.2998	-1.09528	0.208923	-5.1664	2.38642e-07	5.69789e-06	R_vs_D_all
TRIM7	4.87228	-1.10825	0.418179	-2.65819	0.00785621	0.0332763	R_vs_D_all
TRIM41	320.481	0.377069	0.080266	4.67243	2.97663e-06	4.96704e-05	R_vs_D_all
GMDS	478.462	0.242382	0.0736052	3.27961	0.00103951	0.00662095	R_vs_D_all
SERPINB9P1	75.1356	-0.694962	0.242447	-3.01373	0.00258055	0.0137816	R_vs_D_all
SERPINB9	1205.27	0.486083	0.146975	3.31981	0.000900791	0.00588777	R_vs_D_all
NQO2	377.306	0.411069	0.145642	2.8875	0.00388316	0.0190706	R_vs_D_all
BPHL	82.0346	-0.557023	0.148522	-3.71718	0.000201455	0.00170911	R_vs_D_all
SLC22A23	21.645	-2.40459	0.320764	-7.1396	9.36053e-13	7.78094e-11	R_vs_D_all
PXDC1	19.294	-1.56923	0.43361	-4.24561	2.17999e-05	0.000268646	R_vs_D_all
AL391422.3	2.3041	-2.11938	0.448894	-4.58264	4.59136e-06	7.17475e-05	R_vs_D_all
LY86-AS1	20.9202	-1.29333	0.376527	-4.18015	2.91311e-05	0.000340863	R_vs_D_all
LY86	359.945	-0.930711	0.311222	-3.62299	0.000291216	0.0023167	R_vs_D_all
CAGE1	9.36893	-1.0135	0.331937	-3.10626	0.00189467	0.0107655	R_vs_D_all
DSP	71.2635	-1.07607	0.323997	-4.75773	1.95786e-06	3.46339e-05	R_vs_D_all
TXNDC5	279.934	-0.869052	0.210847	-4.27011	1.95379e-05	0.000244803	R_vs_D_all
ADTRP	150.98	-3.2209	0.342895	-9.13889	6.30953e-20	1.5105e-17	R_vs_D_all
TBC1D7	208.219	0.416675	0.110235	3.78445	0.000154051	0.00136998	R_vs_D_all
MCUR1	362.405	0.34135	0.104342	3.28569	0.00101733	0.00649874	R_vs_D_all
GMPR	17.4812	-1.04633	0.400474	-2.98593	0.0028272	0.0148602	R_vs_D_all
ATXN1	667.636	0.591705	0.212478	2.81686	0.00484962	0.0227231	R_vs_D_all
FAM8A1	357.421	0.617466	0.164216	3.80447	0.000142107	0.00127641	R_vs_D_all
KIF13A	52.662	-1.53092	0.301583	-5.46868	4.53392e-08	1.31726e-06	R_vs_D_all
TPMT	240.343	0.446077	0.116011	3.83112	0.000127562	0.00116915	R_vs_D_all
RNF144B	125.058	-0.715679	0.278119	-3.12034	0.00180641	0.0103516	R_vs_D_all
E2F3	368.467	0.858846	0.207696	4.26232	2.0232e-05	0.000252618	R_vs_D_all
SOX4	323.672	-0.861422	0.385512	-3.36022	0.000778804	0.00525495	R_vs_D_all
CASC15	6.26631	-2.46207	0.440838	-5.06067	4.17796e-07	9.28407e-06	R_vs_D_all
DCDC2	1.07846	-1.24192	0.43582	-2.74601	0.00603255	0.0269636	R_vs_D_all
ALDH5A1	127.251	-0.97038	0.152393	-6.34292	2.2545e-10	1.17845e-08	R_vs_D_all
GMNN	155.147	0.930513	0.200815	4.5956	4.3151e-06	6.81422e-05	R_vs_D_all
CARMIL1	60.0435	-1.58687	0.275871	-6.13954	8.27608e-10	3.87982e-08	R_vs_D_all
U91328.1	29.6426	-0.738576	0.275701	-3.02509	0.00248557	0.0133818	R_vs_D_all
HIST1H4A	29.9096	-0.817868	0.279105	-3.09349	0.00197816	0.0111343	R_vs_D_all
HIST1H4B	44.9372	-1.18873	0.287458	-4.18562	2.84386e-05	0.000334391	R_vs_D_all
HIST1H3B	31.1705	1.179	0.336347	3.12399	0.00178415	0.0102707	R_vs_D_all
HIST1H2BE	36.9326	-0.515129	0.201503	-2.59733	0.00939521	0.0380964	R_vs_D_all
HIST1H4D	53.7704	-0.660052	0.193288	-3.45522	0.000549854	0.00392238	R_vs_D_all
HIST1H3F	24.3285	0.833296	0.243775	3.30557	0.000947823	0.00611836	R_vs_D_all
HIST1H2BH	55.9411	0.732034	0.165726	4.31592	1.58938e-05	0.000206343	R_vs_D_all
HIST1H3G	8.40865	1.70077	0.421891	3.43965	0.000582464	0.00410929	R_vs_D_all
BTN3A1	984.066	0.533362	0.181863	2.96939	0.00298391	0.0154621	R_vs_D_all
BTN2A1	484.906	0.264906	0.074042	3.57756	0.000346816	0.00266177	R_vs_D_all
HCG11	129.41	-0.793251	0.146751	-5.41841	6.01324e-08	1.67392e-06	R_vs_D_all
HIST1H2BK	332.368	0.768117	0.132192	5.80239	6.53763e-09	2.47644e-07	R_vs_D_all
ZNF391	11.1079	-1.98675	0.330958	-5.69601	1.22643e-08	4.20411e-07	R_vs_D_all
HIST1H4J	53.5032	0.518399	0.197496	2.57247	0.0100974	0.0404506	R_vs_D_all
HIST1H2BN	218.633	0.495623	0.19352	2.53925	0.0111091	0.0433051	R_vs_D_all
HIST1H1B	223.595	0.640247	0.18095	3.47209	0.000516417	0.00372381	R_vs_D_all
AL121944.1	68.1994	-1.3251	0.205531	-6.40611	1.4928e-10	8.24717e-09	R_vs_D_all
ZNF165	13.6115	-1.27042	0.372944	-3.8138	0.000136848	0.00123659	R_vs_D_all
NKAPL	3.74735	-1.03331	0.392306	-2.48649	0.0129011	0.0488337	R_vs_D_all
ZSCAN23	2.2274	-1.41105	0.447893	-2.86453	0.00417629	0.0202171	R_vs_D_all
GABBR1	145.433	-1.38342	0.251764	-5.77942	7.49576e-09	2.76358e-07	R_vs_D_all
HLA-F	5603.6	0.280441	0.0978945	2.86352	0.00418961	0.0202387	R_vs_D_all
HLA-A	68791.8	0.461854	0.102176	4.51778	6.24911e-06	9.25002e-05	R_vs_D_all
TRIM26	470.825	0.357243	0.096335	3.69872	0.000216687	0.00181133	R_vs_D_all
LINC02569	5.00107	-1.18972	0.369664	-3.25429	0.00113677	0.00709691	R_vs_D_all
PRR3	216.735	-0.347106	0.125924	-2.73885	0.00616539	0.0274416	R_vs_D_all
PPP1R18	2793.34	0.756624	0.234016	3.26889	0.00107972	0.00682138	R_vs_D_all
LINC00243	91.0222	-1.22337	0.241803	-4.87165	1.10673e-06	2.11848e-05	R_vs_D_all
DDR1	19.2855	-0.823655	0.283623	-2.79908	0.00512479	0.0237828	R_vs_D_all
SFTA2	1.87975	-1.2225	0.448191	-2.67109	0.0075605	0.0323212	R_vs_D_all
AL662844.4	243.06	-0.494861	0.109361	-4.50584	6.61121e-06	9.69014e-05	R_vs_D_all
HLA-C	72205.2	0.502251	0.134952	3.71915	0.000199895	0.00169939	R_vs_D_all
HLA-B	122340	0.381937	0.111345	3.4276	0.000608932	0.00426585	R_vs_D_all
MICB	213.542	0.430657	0.143025	2.9829	0.00285534	0.0149643	R_vs_D_all
LTA	195.975	-0.695734	0.209929	-3.29576	0.000981556	0.00629873	R_vs_D_all
LTB	16897.5	-1.09176	0.189906	-5.85614	4.73748e-09	1.82535e-07	R_vs_D_all
AIF1	461.269	-1.22455	0.327911	-3.94462	7.9928e-05	0.000797282	R_vs_D_all
CSNK2B	368.587	0.582711	0.155545	3.7152	0.000203044	0.00171965	R_vs_D_all
MPIG6B	37.0086	-1.49877	0.341019	-4.78656	1.69665e-06	3.06781e-05	R_vs_D_all
CLIC1	7631.31	0.807067	0.203595	3.95984	7.49989e-05	0.000756095	R_vs_D_all
HSPA1A	326.109	0.821029	0.280443	3.07365	0.00211459	0.0117474	R_vs_D_all
C6orf48	1299.67	-0.645798	0.213281	-2.99706	0.00272601	0.0144212	R_vs_D_all
PRRT1	12.6588	-2.99061	0.359936	-7.3696	1.71145e-13	1.68841e-11	R_vs_D_all
PBX2	641.712	-0.291892	0.104643	-2.7955	0.00518195	0.0239922	R_vs_D_all
NOTCH4	14.6438	-1.11821	0.300454	-3.80209	0.000143483	0.00128812	R_vs_D_all
AL662796.1	28.2332	-1.02333	0.374023	-3.75014	0.000176735	0.00153298	R_vs_D_all
HLA-DRB5	4550.71	0.868569	0.205499	4.28156	1.85591e-05	0.000235309	R_vs_D_all
HLA-DRB1	10889.7	0.841378	0.229372	3.62585	0.000288007	0.0022932	R_vs_D_all
HLA-DOB	290.515	-1.00285	0.317499	-3.75666	0.000172195	0.00150377	R_vs_D_all
TAP2	370.635	0.648265	0.186732	3.39384	0.000689207	0.00473582	R_vs_D_all
PSMB8	4282.87	0.829639	0.173958	4.77836	1.76727e-06	3.1795e-05	R_vs_D_all
PSMB9	6508.27	0.824939	0.213462	3.86623	0.00011053	0.00104232	R_vs_D_all
TAP1	2732.34	0.904583	0.215732	4.20087	2.65889e-05	0.000317423	R_vs_D_all
HLA-DOA	237.257	-0.864172	0.231498	-4.15186	3.29778e-05	0.000378108	R_vs_D_all
HLA-DPA1	9613.51	0.678348	0.1973	3.42446	0.00061603	0.00430549	R_vs_D_all
HLA-DPB1	8884.85	0.735593	0.189774	3.85951	0.000113615	0.00106804	R_vs_D_all
SLC39A7	492.7	0.329743	0.113312	2.92864	0.00340449	0.0171755	R_vs_D_all
HSD17B8	292.717	-0.441562	0.145132	-3.0141	0.00257739	0.0137729	R_vs_D_all
RPS18	101364	-0.428117	0.127239	-3.3535	0.000797952	0.00535998	R_vs_D_all
B3GALT4	380.001	0.421866	0.133586	3.17248	0.00151145	0.009001	R_vs_D_all
DAXX	496.314	0.518873	0.184438	2.82226	0.00476861	0.0224313	R_vs_D_all
KIFC1	21.5286	0.841873	0.285109	2.89721	0.00376497	0.0186175	R_vs_D_all
SYNGAP1	277.578	-0.325258	0.115599	-2.81371	0.00489736	0.0229169	R_vs_D_all
BAK1	453.08	1.00925	0.118797	8.45479	2.79599e-17	4.5227e-15	R_vs_D_all
PACSIN1	75.4713	0.991333	0.288766	2.81068	0.00494366	0.0230974	R_vs_D_all
SNRPC	1604.52	0.282875	0.0895163	3.15272	0.00161758	0.00950693	R_vs_D_all
PPARD	173.663	-0.55073	0.136252	-4.05902	4.92791e-05	0.000530459	R_vs_D_all
RPL10A	34687.1	-0.394013	0.138335	-2.83698	0.00455431	0.0216101	R_vs_D_all
SRPK1	932.817	0.397033	0.128188	3.10603	0.0018962	0.0107707	R_vs_D_all
MAPK13	379.361	0.391034	0.14269	2.70102	0.00691273	0.0300819	R_vs_D_all
ETV7	81.9477	1.89628	0.275172	6.71491	1.88177e-11	1.23763e-09	R_vs_D_all
CPNE5	177.005	-0.91181	0.327211	-3.20692	0.00134165	0.00815483	R_vs_D_all
PI16	115.78	-1.10232	0.283425	-3.91078	9.1998e-05	0.000892877	R_vs_D_all
FGD2	194.755	-1.02736	0.303017	-4.21259	2.5246e-05	0.000303068	R_vs_D_all
CMTR1	371.74	0.266574	0.0844374	3.13902	0.00169515	0.00984997	R_vs_D_all
CCDC167	891.666	0.577897	0.212694	2.68651	0.00722031	0.0311113	R_vs_D_all
MDGA1	109.499	0.728986	0.173699	4.14479	3.40132e-05	0.000388738	R_vs_D_all
KCNK5	10.1876	1.58486	0.368827	4.19541	2.72378e-05	0.000322729	R_vs_D_all
MOCS1	4.4413	-1.99482	0.430512	-4.19183	2.76719e-05	0.000326874	R_vs_D_all
TREML2	30.8788	-0.745063	0.386309	-2.94267	0.00325391	0.0166212	R_vs_D_all
FOXP4-AS1	3.59272	-1.68084	0.433038	-3.74367	0.000181352	0.00156472	R_vs_D_all
AL513008.1	4.97301	-1.12153	0.390837	-3.15383	0.00161142	0.00948002	R_vs_D_all
UBR2	1242.9	0.41035	0.127634	3.22345	0.00126657	0.00777407	R_vs_D_all
PPP2R5D	362.253	0.451419	0.139976	3.23523	0.00121543	0.00749674	R_vs_D_all
RRP36	863.773	0.467181	0.148866	3.16492	0.00155126	0.00919538	R_vs_D_all
PTK7	20.1184	-0.774352	0.288805	-2.76339	0.00572038	0.0258844	R_vs_D_all
DNPH1	754.956	-0.404927	0.145073	-2.70685	0.0067925	0.0296603	R_vs_D_all
CRIP3	18.163	-0.625943	0.352509	-2.90643	0.00365582	0.0182031	R_vs_D_all
ZNF318	479.26	-0.743266	0.139932	-5.39172	6.97867e-08	1.91222e-06	R_vs_D_all
ABCC10	251.677	0.268973	0.108137	2.47744	0.0132327	0.0498935	R_vs_D_all
YIPF3	878.268	0.369508	0.116213	3.20155	0.00136688	0.00828575	R_vs_D_all
MAD2L1BP	277.537	0.442933	0.148288	3.00114	0.00268969	0.0142669	R_vs_D_all
MRPS18A	442.553	0.294253	0.101042	2.91968	0.00350391	0.0175685	R_vs_D_all
MRPL14	973.193	0.459693	0.160519	2.87963	0.00398136	0.0194518	R_vs_D_all
TMEM63B	114.976	0.487186	0.127161	3.82799	0.000129192	0.00118099	R_vs_D_all
SLC29A1	37.9543	0.637151	0.255875	2.51048	0.0120568	0.0462861	R_vs_D_all
HSP90AB1	9758.78	-0.421591	0.125932	-3.36223	0.000773149	0.00522296	R_vs_D_all
SLC35B2	357.714	0.400472	0.146765	2.74384	0.00607246	0.0271019	R_vs_D_all
RUNX2	401.296	-0.42477	0.145788	-2.90362	0.00368874	0.0183309	R_vs_D_all
SLC25A27	8.97192	-2.463	0.41233	-5.15367	2.55443e-07	6.05076e-06	R_vs_D_all
EFHC1	134.623	-0.646405	0.142991	-4.55773	5.17098e-06	7.96268e-05	R_vs_D_all
TRAM2-AS1	30.4221	-0.757633	0.228976	-3.35366	0.000797517	0.00535906	R_vs_D_all
LRRC1	34.6838	-1.0111	0.206475	-4.82796	1.37936e-06	2.55852e-05	R_vs_D_all
DST	54.6367	-0.890202	0.324754	-3.21386	0.00130962	0.00800077	R_vs_D_all
PRIM2	210.059	0.310504	0.0869075	3.57517	0.000349996	0.00267857	R_vs_D_all
AL021368.2	60.9774	-0.53755	0.188711	-2.77764	0.00547556	0.0250608	R_vs_D_all
KHDRBS2	133.148	-0.995377	0.356824	-3.79655	0.000146721	0.0013126	R_vs_D_all
PHF3	2765.63	-0.357083	0.141543	-2.50548	0.0122286	0.0468554	R_vs_D_all
SMAP1	1440.29	0.202475	0.0694846	2.91854	0.00351669	0.0176227	R_vs_D_all
KHDC1	54.5145	1.42394	0.196963	7.22039	5.18394e-13	4.65388e-11	R_vs_D_all
CGAS	284.402	0.53816	0.164652	3.30231	0.000958924	0.00616893	R_vs_D_all
LCA5	5.46198	-2.14005	0.42707	-4.69012	2.73047e-06	4.60333e-05	R_vs_D_all
SH3BGRL2	10.3873	-2.02087	0.43071	-4.2881	1.80206e-05	0.000230236	R_vs_D_all
BCKDHB	292.615	-0.318797	0.109023	-2.91875	0.00351442	0.0176162	R_vs_D_all
TPBG	8.54413	-1.92748	0.401186	-4.94958	7.43722e-07	1.50647e-05	R_vs_D_all
UBE3D	116.764	-0.337091	0.132229	-2.50917	0.0121015	0.0464379	R_vs_D_all
RWDD2A	53.6557	-0.502001	0.183903	-2.60284	0.00924558	0.0376256	R_vs_D_all
ME1	27.0282	-1.24237	0.399177	-3.32465	0.000885311	0.00581179	R_vs_D_all
PRSS35	5.93664	-2.13038	0.430986	-4.28402	1.8355e-05	0.000233655	R_vs_D_all
NT5E	166.329	-3.17877	0.307274	-10.7948	3.64314e-27	2.11008e-24	R_vs_D_all
ORC3	298.503	-0.297161	0.0964797	-3.06583	0.00217068	0.0119922	R_vs_D_all
CNR1	15.4927	-2.62108	0.369251	-6.97026	3.16367e-12	2.42751e-10	R_vs_D_all
AL353135.1	3.96592	-1.11824	0.412774	-2.64133	0.00825807	0.0344983	R_vs_D_all
PM20D2	169.237	-0.626843	0.12219	-5.1334	2.84547e-07	6.6785e-06	R_vs_D_all
RRAGD	56.9375	-2.97648	0.26065	-11.2068	3.7764e-29	2.82522e-26	R_vs_D_all
ANKRD6	34.2041	-1.06224	0.230134	-4.63719	3.53182e-06	5.75677e-05	R_vs_D_all
BACH2	1379.48	-1.17179	0.290036	-4.70695	2.51456e-06	4.2999e-05	R_vs_D_all
AL121787.1	120.252	-1.05526	0.30106	-3.95914	7.52196e-05	0.000757894	R_vs_D_all
GPR63	10.7221	-1.17408	0.321874	-3.45639	0.000547467	0.00390691	R_vs_D_all
KLHL32	19.7109	-2.40214	0.290389	-7.97281	1.55112e-15	2.12598e-13	R_vs_D_all
AL513550.1	63.4541	-0.546343	0.196115	-2.75653	0.00584186	0.0262555	R_vs_D_all
PREP	539.851	0.588059	0.12093	4.85977	1.17522e-06	2.2282e-05	R_vs_D_all
CD24	274.842	-0.979143	0.354982	-3.4358	0.000590811	0.00416163	R_vs_D_all
SOBP	12.8891	-1.268	0.336298	-3.84734	0.000119405	0.00111084	R_vs_D_all
ARMC2	127.588	0.435681	0.165395	2.59657	0.00941595	0.0381547	R_vs_D_all
SESN1	559.007	-1.42142	0.156636	-9.07851	1.10075e-19	2.53384e-17	R_vs_D_all
PPIL6	21.0192	-0.965158	0.291682	-3.41853	0.000629615	0.00439019	R_vs_D_all
AK9	157.075	-0.396048	0.129601	-3.06217	0.00219741	0.0121026	R_vs_D_all
FIG4	210.016	-0.515646	0.127825	-4.07088	4.68349e-05	0.000509032	R_vs_D_all
METTL24	13.1802	-1.31701	0.340316	-3.88787	0.000101126	0.000971491	R_vs_D_all
GTF3C6	1194.01	0.673098	0.0998878	6.73553	1.63339e-11	1.07822e-09	R_vs_D_all
SLC16A10	52.9116	-3.30372	0.312698	-10.0725	7.30845e-24	2.85268e-21	R_vs_D_all
TRAF3IP2	147.939	-0.835226	0.200541	-4.29355	1.75837e-05	0.00022538	R_vs_D_all
TUBE1	182.902	-0.562308	0.110814	-5.05571	4.28782e-07	9.45796e-06	R_vs_D_all
FAM229B	47.7157	-1.56963	0.227249	-6.85169	7.29839e-12	5.11885e-10	R_vs_D_all
MARCKS	337.95	-1.24013	0.317257	-4.38295	1.17083e-05	0.000159315	R_vs_D_all
NT5DC1	703.994	-0.237517	0.0906264	-2.59925	0.00934267	0.0379176	R_vs_D_all
DSE	219.612	-0.653042	0.164399	-3.97121	7.1509e-05	0.000726423	R_vs_D_all
TSPYL1	998.809	-0.474395	0.146891	-3.26078	0.00111108	0.00697094	R_vs_D_all
CALHM6	499.762	-1.128	0.231771	-4.97852	6.40737e-07	1.32999e-05	R_vs_D_all
FAM184A	47.9335	-2.49388	0.247229	-9.73395	2.16045e-22	7.05288e-20	R_vs_D_all
PKIB	6.80142	-1.06591	0.34502	-2.85922	0.00424687	0.0204251	R_vs_D_all
HEY2	6.58586	-1.46484	0.392616	-3.69052	0.000223798	0.00186118	R_vs_D_all
CENPW	56.8367	0.973431	0.220602	4.34493	1.39322e-05	0.000184071	R_vs_D_all
THEMIS	1284.4	0.79159	0.279861	2.88146	0.00395833	0.0193815	R_vs_D_all
ARHGAP18	232.82	0.732371	0.199782	3.67062	0.000241963	0.00198376	R_vs_D_all
TMEM244	10.676	1.11492	0.382378	3.19744	0.00138654	0.00838228	R_vs_D_all
SAMD3	2337.42	0.862299	0.209642	4.0798	4.50739e-05	0.000493176	R_vs_D_all
EPB41L2	81.9056	-1.58826	0.274071	-6.259	3.87452e-10	1.96402e-08	R_vs_D_all
AKAP7	215.29	-0.828532	0.196249	-4.34127	1.4166e-05	0.000186474	R_vs_D_all
MOXD1	16.4315	-1.74426	0.3694	-5.72381	1.04163e-08	3.67435e-07	R_vs_D_all
VNN2	209.685	0.587988	0.151235	3.87629	0.000106063	0.00101134	R_vs_D_all
RPS12	155901	-0.524313	0.137809	-3.77912	0.000157386	0.0013948	R_vs_D_all
TBPL1	660.345	0.26344	0.0978469	2.68988	0.00714769	0.030865	R_vs_D_all
SGK1	157.4	-1.08022	0.345329	-3.30011	0.000966474	0.0062086	R_vs_D_all
MYB	59.5604	-1.97533	0.400044	-4.80516	1.54628e-06	2.83122e-05	R_vs_D_all
MTFR2	16.0896	1.25482	0.267183	4.61478	3.93505e-06	6.28034e-05	R_vs_D_all
MAP7	19.753	-1.81766	0.38234	-4.83183	1.35282e-06	2.52494e-05	R_vs_D_all
AL356234.2	4.54874	2.13657	0.44694	4.54687	5.44491e-06	8.30614e-05	R_vs_D_all
CCDC28A	578.903	0.421914	0.118362	3.5768	0.000347833	0.00266553	R_vs_D_all
AL158850.1	27.6073	-1.57012	0.369023	-4.51547	6.31767e-06	9.33611e-05	R_vs_D_all
ADGRG6	7.06854	-0.837983	0.382846	-3.02032	0.00252504	0.0135539	R_vs_D_all
HIVEP2	681.392	-0.851491	0.171072	-4.91992	8.65809e-07	1.70831e-05	R_vs_D_all
AIG1	154.622	-1.68947	0.147488	-11.4489	2.38072e-30	1.94299e-27	R_vs_D_all
ADAT2	174.927	0.530642	0.133376	3.99644	6.4303e-05	0.000661639	R_vs_D_all
PHACTR2	1275.01	0.583297	0.185702	3.1372	0.0017057	0.00989526	R_vs_D_all
STX11	247.672	0.543938	0.18022	2.99374	0.00275584	0.0145319	R_vs_D_all
SASH1	6.27444	-1.64201	0.396761	-3.91315	9.11008e-05	0.000887528	R_vs_D_all
UST	54.2391	-0.63183	0.25989	-2.7895	0.00527895	0.0243347	R_vs_D_all
AL031056.1	11.8608	0.866395	0.319542	2.73821	0.00617739	0.0274814	R_vs_D_all
TAB2	1470.74	-0.676958	0.179663	-3.75159	0.000175713	0.00152781	R_vs_D_all
ZC3H12D	185.636	-0.611403	0.230818	-2.63928	0.0083082	0.0346513	R_vs_D_all
KATNA1	398.5	0.363082	0.096582	3.76623	0.000165733	0.00145869	R_vs_D_all
ULBP2	15.9797	1.00739	0.377107	2.70392	0.0068526	0.0298927	R_vs_D_all
ESR1	14.2497	-0.672722	0.253588	-2.6645	0.00771023	0.0328439	R_vs_D_all
SYNE1	3808.72	0.572575	0.208091	2.76582	0.00567806	0.0257578	R_vs_D_all
MYCT1	8.95249	-0.90821	0.396092	-2.88341	0.00393393	0.0192883	R_vs_D_all
FBXO5	138.381	0.590968	0.124838	4.76306	1.90682e-06	3.3831e-05	R_vs_D_all
IPCEF1	624.666	-0.585666	0.218677	-2.62232	0.00873344	0.0359489	R_vs_D_all
SNX9	1257.66	-0.832033	0.395318	-2.85916	0.00424769	0.0204251	R_vs_D_all
SYNJ2	318.174	-0.454117	0.165282	-2.82893	0.00467042	0.0220619	R_vs_D_all
TMEM181	440.847	0.477598	0.187052	2.56294	0.0103789	0.0413016	R_vs_D_all
AL139393.2	41.1864	-0.670139	0.254871	-2.5707	0.0101492	0.0406217	R_vs_D_all
PRKN	60.5227	-3.25121	0.227696	-13.9192	4.84449e-44	2.4556e-40	R_vs_D_all
PACRG	5.01566	-1.89133	0.395243	-4.30164	1.69537e-05	0.000218995	R_vs_D_all
CAHM	21.3099	-1.6024	0.301195	-5.549	2.87301e-08	8.92474e-07	R_vs_D_all
SFT2D1	525.207	0.405852	0.14824	2.76214	0.00574243	0.0259124	R_vs_D_all
AL022069.1	6.18258	-1.06875	0.389867	-2.51266	0.0119826	0.0460602	R_vs_D_all
RPS6KA2	48.8032	-0.641979	0.271065	-2.6759	0.00745284	0.0319598	R_vs_D_all
Z94721.1	39.0331	-0.655748	0.18437	-3.45353	0.000553294	0.00394222	R_vs_D_all
CCR6	290.907	-1.25025	0.271595	-4.78602	1.7012e-06	3.07295e-05	R_vs_D_all
AL121935.1	4.07815	-0.889514	0.405662	-2.57126	0.0101329	0.0405836	R_vs_D_all
AL121935.2	2.35615	-1.22934	0.441206	-2.73316	0.0062729	0.0278236	R_vs_D_all
AFDN	180.827	-0.767205	0.221149	-3.53282	0.000411149	0.00305554	R_vs_D_all
WDR27	128.924	-0.765935	0.141981	-5.42088	5.93053e-08	1.65514e-06	R_vs_D_all
TCTE3	55.6956	-0.435289	0.174046	-2.55876	0.0105048	0.041664	R_vs_D_all
LINC01624	2.52382	-1.32182	0.442699	-2.88866	0.00386893	0.0190059	R_vs_D_all
PSMB1	3242.54	0.309318	0.0805427	3.842	0.000122036	0.00112772	R_vs_D_all
AC147651.4	28.3869	0.743871	0.203187	3.70885	0.0002082	0.00175698	R_vs_D_all
SUN1	338.726	-0.593736	0.169538	-3.48235	0.000497042	0.00360145	R_vs_D_all
GET4	512.245	0.507768	0.184277	2.72822	0.00636775	0.0281276	R_vs_D_all
ADAP1	338.775	0.898801	0.214049	4.12214	3.75376e-05	0.000423625	R_vs_D_all
INTS1	394.417	0.221507	0.0866891	2.53828	0.0111399	0.0433781	R_vs_D_all
NUDT1	625.346	0.510165	0.104961	4.8673	1.13134e-06	2.16098e-05	R_vs_D_all
CHST12	1650.62	0.866091	0.182111	4.76345	1.90307e-06	3.3831e-05	R_vs_D_all
IQCE	96.6546	0.638597	0.172417	3.70823	0.000208713	0.00175771	R_vs_D_all
AMZ1	10.7556	-0.850088	0.394572	-2.71659	0.0065958	0.0289483	R_vs_D_all
AP5Z1	456.694	0.447341	0.1146	3.8988	9.66686e-05	0.000933164	R_vs_D_all
WIPI2	910.56	0.239511	0.090118	2.6607	0.00779773	0.0331099	R_vs_D_all
SLC29A4	8.59686	1.43215	0.371079	3.61931	0.000295389	0.00234159	R_vs_D_all
TNRC18	541.002	0.444132	0.145675	3.00343	0.00266954	0.0141775	R_vs_D_all
ACTB	97850	0.588123	0.12307	4.75688	1.96604e-06	3.47443e-05	R_vs_D_all
CCZ1	173.914	0.424797	0.141795	2.96244	0.00305211	0.0157646	R_vs_D_all
AIMP2	264.133	0.488081	0.170406	2.85835	0.0042585	0.0204552	R_vs_D_all
USP42	419.87	0.469002	0.170114	2.75381	0.00589058	0.0264612	R_vs_D_all
RAC1	2797.17	0.370852	0.14413	2.56511	0.0103142	0.0411381	R_vs_D_all
GRID2IP	5.44586	-1.15603	0.378443	-2.85303	0.00433046	0.0207508	R_vs_D_all
AC073343.2	2.26237	-1.11021	0.433635	-2.55748	0.0105434	0.0417621	R_vs_D_all
CCZ1B	90.1928	0.494159	0.155051	3.14984	0.00163362	0.00957922	R_vs_D_all
TMEM106B	689.292	-0.342234	0.136559	-2.48289	0.013032	0.0492196	R_vs_D_all
VWDE	13.9612	-2.23203	0.361711	-5.51725	3.44336e-08	1.04435e-06	R_vs_D_all
SCIN	3.02987	-1.0861	0.443441	-2.65905	0.00783619	0.0332307	R_vs_D_all
ARL4A	458.555	-0.874858	0.252861	-3.53987	0.000400326	0.00299244	R_vs_D_all
ISPD	30.6404	0.60416	0.202281	2.94648	0.00321411	0.0164508	R_vs_D_all
ANKMY2	232.491	0.478841	0.146397	3.29032	0.00100074	0.00640127	R_vs_D_all
TSPAN13	220.519	-0.658203	0.350481	-2.64033	0.00828265	0.0345688	R_vs_D_all
MACC1	13.6507	-0.732293	0.372705	-2.81309	0.00490672	0.0229547	R_vs_D_all
CDCA7L	361.851	-0.504861	0.218331	-2.60835	0.00909794	0.0371343	R_vs_D_all
STEAP1B	13.4825	-0.593481	0.381391	-2.61141	0.00901685	0.0368757	R_vs_D_all
AC073072.1	3.83643	-1.60901	0.430028	-3.82532	0.0001306	0.00119153	R_vs_D_all
FAM126A	323.226	0.23955	0.0881285	2.69337	0.00707327	0.0306321	R_vs_D_all
NUPL2	545.203	0.30952	0.10316	3.0038	0.00266632	0.014168	R_vs_D_all
MPP6	310.793	-0.487147	0.159159	-3.06767	0.00215734	0.0119332	R_vs_D_all
AC004540.1	3.76803	-0.885073	0.446958	-2.73584	0.0062221	0.0276598	R_vs_D_all
SKAP2	483.932	-0.598121	0.16853	-3.67817	0.000234914	0.0019357	R_vs_D_all
HOXA7	6.74952	-1.14671	0.432467	-2.84601	0.00442704	0.0211509	R_vs_D_all
HOXA9	13.2004	-0.933273	0.426952	-2.63858	0.00832533	0.0347146	R_vs_D_all
SCRN1	125.694	-1.44063	0.272253	-5.71555	1.09347e-08	3.83464e-07	R_vs_D_all
GGCT	409.287	0.450986	0.163957	2.76291	0.00572877	0.0259028	R_vs_D_all
GARS	840.089	0.220539	0.0541053	4.07499	4.60157e-05	0.000501952	R_vs_D_all
LSM5	1213.47	-0.367614	0.096982	-3.77472	0.000160185	0.00141751	R_vs_D_all
BBS9	226.22	-0.291483	0.0929202	-3.10742	0.00188725	0.0107301	R_vs_D_all
AC018647.2	37.9393	-0.49924	0.194322	-2.52192	0.0116717	0.0450749	R_vs_D_all
SEPT7	6351.26	0.256993	0.0802189	3.21327	0.00131232	0.0080118	R_vs_D_all
KIAA0895	12.4045	-1.09208	0.380152	-2.8012	0.00509134	0.0236493	R_vs_D_all
ELMO1	947.687	-0.48612	0.109902	-4.4361	9.16041e-06	0.000128196	R_vs_D_all
GPR141	132.412	-1.33288	0.252886	-5.26572	1.39638e-07	3.54626e-06	R_vs_D_all
NME8	15.9002	-1.17338	0.294887	-3.96569	7.31843e-05	0.000740296	R_vs_D_all
TRG-AS1	665.245	0.934118	0.24925	3.76309	0.000167828	0.00147136	R_vs_D_all
TRGV5	145.221	0.993254	0.279977	3.61578	0.00029944	0.00236327	R_vs_D_all
TRGV2	435.712	0.752433	0.323054	2.5531	0.0106769	0.0421141	R_vs_D_all
LINC00265	71.5299	0.440601	0.146206	2.98393	0.00284571	0.0149313	R_vs_D_all
SUGCT	10.1346	-1.64165	0.335701	-4.93885	7.85842e-07	1.57828e-05	R_vs_D_all
GLI3	4.09199	-1.1656	0.42562	-2.87001	0.00410456	0.0199452	R_vs_D_all
PSMA2	102.005	0.787656	0.204838	3.79912	0.000145208	0.00130165	R_vs_D_all
BLVRA	360.711	0.679799	0.136945	4.97349	6.57579e-07	1.35555e-05	R_vs_D_all
LINC00957	140.176	-0.763415	0.129001	-5.90462	3.53466e-09	1.41033e-07	R_vs_D_all
POLD2	478.12	-0.330236	0.0995698	-3.31218	0.000925733	0.00601794	R_vs_D_all
GCK	4.68356	-1.82099	0.418172	-4.00887	6.10091e-05	0.000632537	R_vs_D_all
YKT6	532.2	0.35037	0.129894	2.66423	0.00771644	0.0328626	R_vs_D_all
NUDCD3	545.228	-0.529848	0.0671066	-7.89817	2.83038e-15	3.7925e-13	R_vs_D_all
H2AFV	2841.61	0.363608	0.0947221	3.84572	0.0001202	0.0011165	R_vs_D_all
MYO1G	2667.07	0.869186	0.145857	5.91627	3.29324e-09	1.3204e-07	R_vs_D_all
CCM2	1346.87	0.331042	0.116909	2.84349	0.00446224	0.0212725	R_vs_D_all
AC073115.2	4.98017	-1.13662	0.410778	-2.63138	0.00850397	0.0352793	R_vs_D_all
TNS3	37.7398	-1.14878	0.345362	-4.14434	3.40801e-05	0.000389255	R_vs_D_all
GRB10	12.5416	-2.1196	0.386723	-5.11211	3.18578e-07	7.37123e-06	R_vs_D_all
SEC61G	2981.58	0.376719	0.130535	2.8738	0.00405567	0.0197365	R_vs_D_all
VOPP1	1295.61	0.26938	0.097847	2.74557	0.0060406	0.0269865	R_vs_D_all
NUPR2	8.30115	-3.11585	0.418164	-6.3427	2.25779e-10	1.17845e-08	R_vs_D_all
AC092634.3	9.71182	-1.81386	0.376854	-4.76931	1.84857e-06	3.30589e-05	R_vs_D_all
ZNF727	10.484	-1.5936	0.368386	-4.90171	9.50042e-07	1.85011e-05	R_vs_D_all
ZNF736	240.191	-0.648289	0.21908	-3.03496	0.0024057	0.013026	R_vs_D_all
ZNF680	172.157	-0.699586	0.140436	-4.97413	6.55406e-07	1.35262e-05	R_vs_D_all
ZNF107	623.267	-0.70282	0.173923	-4.12133	3.76687e-05	0.000424571	R_vs_D_all
ZNF138	313.15	-0.397363	0.087481	-4.52501	6.03919e-06	9.00612e-05	R_vs_D_all
ZNF273	128.484	-0.607079	0.194422	-3.18056	0.00146991	0.00880033	R_vs_D_all
GUSB	750.474	0.304919	0.102534	2.95855	0.00309092	0.0159155	R_vs_D_all
ASL	328.831	0.346547	0.105377	3.25322	0.00114106	0.00711874	R_vs_D_all
TPST1	56.5755	-1.55719	0.293753	-5.67691	1.3715e-08	4.62882e-07	R_vs_D_all
AC008267.5	83.3416	-0.858473	0.166591	-5.0731	3.91396e-07	8.75157e-06	R_vs_D_all
CALN1	3.26982	-0.884888	0.39579	-2.49032	0.0127628	0.0484793	R_vs_D_all
VPS37D	21.1741	1.88564	0.300132	6.23226	4.59764e-10	2.28041e-08	R_vs_D_all
ABHD11	143.009	0.290024	0.105354	2.73786	0.00618397	0.0275039	R_vs_D_all
METTL27	10.9451	-1.07501	0.337971	-3.15526	0.00160355	0.00944299	R_vs_D_all
LIMK1	381.113	0.504798	0.126368	3.95088	7.78639e-05	0.000781031	R_vs_D_all
LAT2	611.264	-0.805253	0.245222	-3.56133	0.000368979	0.00280365	R_vs_D_all
CLIP2	51.046	-0.945042	0.221818	-4.33962	1.42727e-05	0.000187307	R_vs_D_all
GTF2IRD1	5.75863	-1.61955	0.431939	-3.15368	0.00161226	0.00948086	R_vs_D_all
NCF1	1608.33	-0.828701	0.242759	-3.70616	0.000210425	0.00176881	R_vs_D_all
POR	379.143	0.258464	0.0928902	2.79054	0.00526205	0.0242722	R_vs_D_all
TMEM120A	438.541	0.599904	0.125591	4.80279	1.56468e-06	2.85797e-05	R_vs_D_all
MDH2	2392.31	0.350007	0.088015	3.97114	7.15297e-05	0.000726423	R_vs_D_all
ZP3	26.3476	-0.86094	0.297561	-2.99784	0.00271903	0.014397	R_vs_D_all
MAGI2	10.3293	-1.28451	0.356384	-3.59574	0.000323477	0.00251688	R_vs_D_all
GNAI1	24.4225	-1.08101	0.392666	-3.46408	0.000532045	0.003812	R_vs_D_all
SEMA3C	3.65462	-1.21204	0.444559	-2.64683	0.00812502	0.0340852	R_vs_D_all
SEMA3D	2.7854	-0.993209	0.424231	-2.68708	0.00720797	0.031073	R_vs_D_all
CROT	216.333	0.523621	0.0935438	5.58996	2.2712e-08	7.30814e-07	R_vs_D_all
ABCB4	49.4571	-1.10034	0.353251	-4.10673	4.01307e-05	0.000447823	R_vs_D_all
CFAP69	1.87878	-1.47024	0.448197	-3.10979	0.00187223	0.0106601	R_vs_D_all
CDK14	148.012	-1.02421	0.347435	-3.85274	0.000116805	0.00109288	R_vs_D_all
CYP51A1-AS1	4.01134	-1.09042	0.414174	-2.48005	0.0131362	0.0495611	R_vs_D_all
GATAD1	352.931	-0.348115	0.12536	-2.78302	0.00538549	0.0247306	R_vs_D_all
VPS50	277.045	-0.284452	0.111094	-2.54907	0.0108011	0.0424361	R_vs_D_all
GNG11	15.1121	-1.08149	0.389726	-3.0627	0.00219346	0.0120883	R_vs_D_all
PEG10	48.8598	-1.05163	0.299728	-3.69197	0.000222523	0.00185487	R_vs_D_all
SEM1	2066.23	0.523475	0.13043	4.01565	5.92814e-05	0.000618117	R_vs_D_all
ASNS	159.619	-0.38473	0.127451	-2.99646	0.00273138	0.0144397	R_vs_D_all
ARPC1A	48.1153	0.780609	0.163153	4.75375	1.9968e-06	3.51496e-05	R_vs_D_all
ARPC1B	1756.93	0.699474	0.164417	4.2157	2.49004e-05	0.000300058	R_vs_D_all
ATP5MF	3342.74	0.567814	0.112165	5.06162	4.15701e-07	9.24896e-06	R_vs_D_all
ZNF655	1048.63	0.417497	0.0821793	5.07545	3.86571e-07	8.65447e-06	R_vs_D_all
TRIM4	660.624	-0.275142	0.0981226	-2.79172	0.0052429	0.0242133	R_vs_D_all
GJC3	2.09726	-1.36152	0.443728	-2.64035	0.00828208	0.0345688	R_vs_D_all
ZSCAN21	76.6614	0.596	0.169357	3.55193	0.000382415	0.00288498	R_vs_D_all
COPS6	1479.28	0.277424	0.104983	2.64875	0.00807909	0.0339799	R_vs_D_all
MCM7	512.25	0.369897	0.0829878	4.4579	8.27682e-06	0.000118038	R_vs_D_all
MBLAC1	36.9797	0.425845	0.169684	2.52983	0.0114119	0.044274	R_vs_D_all
GAL3ST4	17.924	-2.56761	0.37282	-6.10078	1.05553e-09	4.84705e-08	R_vs_D_all
GPC2	44.1406	-1.76353	0.340573	-5.27066	1.35933e-07	3.46688e-06	R_vs_D_all
STAG3	223.137	-0.818311	0.213537	-3.8421	0.000121987	0.00112772	R_vs_D_all
ZCWPW1	118.522	-0.705011	0.151778	-4.6492	3.33233e-06	5.47912e-05	R_vs_D_all
PCOLCE	81.7032	0.530203	0.188347	2.79574	0.00517811	0.0239806	R_vs_D_all
MOSPD3	469.729	0.505447	0.137873	3.65896	0.000253246	0.00205655	R_vs_D_all
GNB2	2991.56	0.417051	0.147577	2.83595	0.00456896	0.0216652	R_vs_D_all
POP7	435.818	0.399427	0.125113	3.19212	0.00141231	0.00852082	R_vs_D_all
EPHB4	6.66897	-1.28718	0.36825	-3.66793	0.000244523	0.00200018	R_vs_D_all
SLC12A9	360.032	0.322619	0.103744	3.10517	0.0019017	0.0107951	R_vs_D_all
TRIP6	45.2373	-0.639369	0.236216	-2.5801	0.00987711	0.039772	R_vs_D_all
SRRT	1354.64	0.327039	0.102008	3.17904	0.00147763	0.00883948	R_vs_D_all
AC105446.1	99.275	1.31382	0.235822	5.53645	3.08657e-08	9.4734e-07	R_vs_D_all
AP1S1	293.589	0.739307	0.157891	4.70038	2.59684e-06	4.40702e-05	R_vs_D_all
VGF	2.80885	1.26698	0.444036	2.68291	0.00729844	0.0313877	R_vs_D_all
ZNHIT1	1447.83	0.460181	0.116334	3.96006	7.49321e-05	0.000755846	R_vs_D_all
CUX1	700.429	-0.371935	0.146672	-2.56504	0.0103163	0.0411381	R_vs_D_all
SH2B2	84.6175	-0.771742	0.343286	-2.55209	0.0107078	0.0421712	R_vs_D_all
ALKBH4	243.822	0.599453	0.148545	4.04741	5.17871e-05	0.000551833	R_vs_D_all
LRWD1	202.408	0.410397	0.127932	3.20606	0.00134564	0.00817631	R_vs_D_all
POLR2J	1099.86	0.360871	0.133054	2.70082	0.00691692	0.0300912	R_vs_D_all
FBXL13	8.08919	-1.62152	0.371249	-4.36786	1.2547e-05	0.00016913	R_vs_D_all
PSMC2	655.053	0.351196	0.0958157	3.66432	0.000247999	0.00202217	R_vs_D_all
SLC26A5	3.40877	-1.27637	0.416271	-2.96958	0.00298206	0.0154614	R_vs_D_all
SRPK2	1981.98	0.423778	0.0789762	5.35789	8.42e-08	2.24972e-06	R_vs_D_all
SYPL1	1011.56	-0.930164	0.218632	-4.36195	1.28911e-05	0.00017286	R_vs_D_all
AC007032.1	7.29273	-1.16673	0.373275	-3.15857	0.00158543	0.00935777	R_vs_D_all
PIK3CG	558.255	0.397967	0.141146	2.85138	0.00435296	0.0208531	R_vs_D_all
BCAP29	549.943	0.349295	0.0634071	5.50953	3.59792e-08	1.08025e-06	R_vs_D_all
NRCAM	12.7235	-3.42654	0.405072	-7.22384	5.0541e-13	4.56012e-11	R_vs_D_all
IMMP2L	283.575	-1.02511	0.147251	-6.98455	2.85778e-12	2.2117e-10	R_vs_D_all
LRRN3	186.388	-2.68205	0.416471	-5.9162	3.29457e-09	1.3204e-07	R_vs_D_all
IFRD1	804.93	-0.522183	0.171461	-3.07441	0.00210916	0.0117269	R_vs_D_all
BMT2	454.323	-0.274165	0.0831169	-3.295	0.000984206	0.00630897	R_vs_D_all
MDFIC	1206.42	-0.367998	0.130325	-2.7833	0.00538094	0.0247223	R_vs_D_all
TFEC	37.4166	-2.34914	0.34564	-6.62286	3.5231e-11	2.20408e-09	R_vs_D_all
ANKRD7	1.31854	-1.20851	0.448279	-2.65654	0.00789476	0.0334002	R_vs_D_all
CPED1	7.49468	-1.35795	0.418775	-3.5863	0.000335403	0.00258906	R_vs_D_all
WNT16	12.6572	-1.26756	0.395072	-4.05821	4.94508e-05	0.000531034	R_vs_D_all
FAM3C	538.241	-0.456078	0.169024	-2.81147	0.00493156	0.0230469	R_vs_D_all
AASS	18.2844	-1.68876	0.339553	-5.0854	3.66856e-07	8.30631e-06	R_vs_D_all
AC006333.2	42.9365	-0.85075	0.173773	-4.88472	1.03577e-06	1.99327e-05	R_vs_D_all
POT1	173.187	-0.355105	0.129802	-2.70411	0.00684886	0.0298909	R_vs_D_all
POT1-AS1	21.6351	-0.812248	0.225513	-3.53526	0.000407374	0.00303628	R_vs_D_all
ARF5	2895.79	0.42004	0.106755	3.9306	8.47334e-05	0.000839155	R_vs_D_all
RBM28	432.312	0.279336	0.112277	2.50211	0.0123454	0.0472224	R_vs_D_all
IMPDH1	530.156	0.385888	0.11445	3.33418	0.000855526	0.00564949	R_vs_D_all
ATP6V1F	2240.1	0.334338	0.111165	3.00588	0.0026481	0.0140837	R_vs_D_all
STRIP2	9.86102	1.33779	0.373328	3.42662	0.000611133	0.00427793	R_vs_D_all
AC087071.1	8.6733	-1.30504	0.382675	-4.08413	4.42422e-05	0.000485259	R_vs_D_all
CPA5	43.9616	-0.701761	0.280256	-2.76393	0.00571103	0.0258512	R_vs_D_all
MEST	47.2729	-1.76942	0.291654	-6.02576	1.68313e-09	7.31735e-08	R_vs_D_all
PLXNA4	39.6987	-0.839396	0.328098	-2.98272	0.00285695	0.0149684	R_vs_D_all
AGBL3	29.748	-0.615983	0.228041	-2.64453	0.00818052	0.034254	R_vs_D_all
TMEM140	242.663	0.499582	0.162305	3.10482	0.00190394	0.0107993	R_vs_D_all
MTPN	2604.7	0.20473	0.0802028	2.5408	0.0110598	0.0431975	R_vs_D_all
AC078845.1	18.8807	-0.805799	0.272992	-2.73832	0.00617542	0.0274795	R_vs_D_all
SVOPL	5.23995	-1.18307	0.429095	-2.93557	0.00332937	0.016925	R_vs_D_all
KIAA1549	2.53082	-1.32888	0.445932	-2.64562	0.00815408	0.0341593	R_vs_D_all
ZC3HAV1	2652.34	-0.309872	0.0959066	-3.23237	0.00122767	0.00756445	R_vs_D_all
TTC26	18.2508	-0.820934	0.267423	-3.03909	0.00237295	0.0128681	R_vs_D_all
HIPK2	620.369	-1.10621	0.188396	-6.00332	1.93324e-09	8.18663e-08	R_vs_D_all
MKRN1	1289.65	-0.28747	0.111762	-2.59086	0.00957368	0.0387239	R_vs_D_all
NDUFB2	3642.65	0.428736	0.125712	3.40694	0.000656963	0.00453858	R_vs_D_all
AGK	549.03	0.64018	0.124217	5.11959	3.06195e-07	7.103e-06	R_vs_D_all
MGAM	35.8423	-1.41743	0.337701	-4.28283	1.84532e-05	0.000234484	R_vs_D_all
TRBC2	7682.9	0.29959	0.118851	2.54329	0.0109815	0.0429757	R_vs_D_all
EPHB6	212.13	-1.38933	0.258998	-5.45148	4.99511e-08	1.42361e-06	R_vs_D_all
FAM131B	8.51203	-1.4041	0.391997	-3.30525	0.000948922	0.00611926	R_vs_D_all
EPHA1	67.4869	-2.24298	0.380006	-6.08279	1.1811e-09	5.3283e-08	R_vs_D_all
EPHA1-AS1	102.437	-1.39369	0.231136	-5.76067	8.37804e-09	3.05747e-07	R_vs_D_all
TCAF1	249.298	-0.569756	0.130638	-4.30492	1.67043e-05	0.000215929	R_vs_D_all
CNTNAP2	73.1646	-2.84023	0.300534	-10.1479	3.38624e-24	1.38182e-21	R_vs_D_all
AC005229.4	30.4981	-1.06223	0.207998	-5.03525	4.77231e-07	1.04124e-05	R_vs_D_all
CUL1	747.378	-0.210536	0.0732189	-2.86695	0.00414443	0.0200896	R_vs_D_all
EZH2	246.864	1.42254	0.159584	8.91593	4.83743e-19	1.00995e-16	R_vs_D_all
ZNF282	190.712	0.503143	0.133483	3.75305	0.000174697	0.00152119	R_vs_D_all
ZNF212	132.494	0.429771	0.138387	3.09492	0.00196864	0.0110945	R_vs_D_all
ZNF467	48.4072	-0.921078	0.2427	-3.73751	0.000185854	0.00159594	R_vs_D_all
SSPO	1.34881	-1.19754	0.448572	-2.58555	0.00972224	0.0392629	R_vs_D_all
ZNF862	315.15	-0.358027	0.121779	-2.89918	0.00374135	0.0185262	R_vs_D_all
ATP6V0E2-AS1	15.2194	-1.12186	0.275162	-3.85737	0.000114613	0.00107573	R_vs_D_all
AC005586.1	6.97458	-0.971379	0.394454	-2.66326	0.0077387	0.0329261	R_vs_D_all
KCNH2	13.7602	-2.94811	0.336863	-8.25369	1.53579e-16	2.33687e-14	R_vs_D_all
ATG9B	77.6003	-1.4853	0.198728	-7.27109	3.56595e-13	3.31745e-11	R_vs_D_all
CDK5	182.346	0.720036	0.184439	3.92058	8.83366e-05	0.000866712	R_vs_D_all
SLC4A2	174.027	0.383493	0.150479	2.56862	0.0102106	0.0407946	R_vs_D_all
CHPF2	304.372	0.275202	0.0966687	2.84125	0.00449372	0.0213776	R_vs_D_all
SMARCD3	67.2471	-0.925863	0.186973	-4.83008	1.36477e-06	2.53931e-05	R_vs_D_all
NUB1	1628.53	0.174794	0.066777	2.62214	0.00873805	0.0359596	R_vs_D_all
WDR86	55.195	-0.820569	0.245971	-3.41332	0.000641755	0.00445064	R_vs_D_all
CRYGN	1.57482	-0.985475	0.419383	-2.50347	0.0122981	0.0470714	R_vs_D_all
PRKAG2	409.241	-0.426313	0.0940665	-4.53045	5.88579e-06	8.83607e-05	R_vs_D_all
PRKAG2-AS1	108.867	-1.56028	0.180926	-8.61203	7.17754e-18	1.28873e-15	R_vs_D_all
ASMTL	537.154	0.468742	0.0893433	5.24173	1.59076e-07	3.9947e-06	R_vs_D_all
AL683807.1	34.4764	0.694367	0.250851	2.80197	0.00507912	0.0236136	R_vs_D_all
CD99	9166.15	0.646897	0.153708	4.19674	2.7079e-05	0.00032135	R_vs_D_all
ARSD	70.1302	0.519315	0.183168	2.80291	0.00506441	0.0235635	R_vs_D_all
PUDP	199.949	0.397154	0.12971	3.1021	0.00192153	0.0108716	R_vs_D_all
PNPLA4	90.4129	-0.602509	0.230217	-2.52927	0.0114301	0.0443255	R_vs_D_all
WWC3	319.993	0.404015	0.121936	3.28566	0.00101743	0.00649874	R_vs_D_all
AC073529.1	6.8185	-1.25679	0.375534	-3.30458	0.000951178	0.00612657	R_vs_D_all
ARHGAP6	15.189	-1.66644	0.401204	-4.7975	1.6066e-06	2.92265e-05	R_vs_D_all
TLR7	32.9298	-0.657732	0.350312	-2.92534	0.00344079	0.0173052	R_vs_D_all
TMSB4X	110560	0.35811	0.112342	3.20863	0.0013337	0.0081175	R_vs_D_all
TRAPPC2	514.185	0.341714	0.0950691	3.59379	0.000325901	0.00252767	R_vs_D_all
ASB9	3.87496	-1.28342	0.447581	-3.23804	0.00120355	0.00743627	R_vs_D_all
CLTRN	3.45886	-1.11167	0.402286	-2.68443	0.00726532	0.0312752	R_vs_D_all
CA5B	1199.47	-0.357211	0.138926	-2.59315	0.00951016	0.038493	R_vs_D_all
CTPS2	49.9172	-0.744021	0.177064	-4.15663	3.22983e-05	0.000371503	R_vs_D_all
REPS2	15.3177	-0.794253	0.352812	-2.71009	0.00672651	0.029407	R_vs_D_all
SCML1	102.236	-2.35861	0.329095	-7.64802	2.04095e-14	2.44302e-12	R_vs_D_all
RAI2	3.13292	-2.22851	0.445822	-4.50267	6.71052e-06	9.80369e-05	R_vs_D_all
SCML2	12.257	-1.15202	0.323039	-3.72245	0.000197302	0.00167893	R_vs_D_all
CDKL5	42.0353	-1.42004	0.20583	-6.8629	6.74768e-12	4.79142e-10	R_vs_D_all
SH3KBP1	2813.56	0.296949	0.0991575	2.9922	0.00276978	0.0145925	R_vs_D_all
CNKSR2	70.8707	-1.65963	0.273809	-6.37144	1.87262e-10	1.00367e-08	R_vs_D_all
KLHL34	6.8095	-1.79783	0.394534	-4.16468	3.11787e-05	0.000360472	R_vs_D_all
SMS	690.531	0.220456	0.0803887	2.73136	0.0063074	0.0279283	R_vs_D_all
ACOT9	341.77	0.43863	0.120434	3.61717	0.000297836	0.00235268	R_vs_D_all
EIF2S3	2869.69	-0.545551	0.11172	-4.84645	1.25689e-06	2.36556e-05	R_vs_D_all
CYBB	353.836	-1.06865	0.274432	-4.51402	6.36101e-06	9.37701e-05	R_vs_D_all
DYNLT3	574.132	-0.577393	0.130832	-4.38287	1.17124e-05	0.000159315	R_vs_D_all
TSPAN7	2.25935	-1.40986	0.446578	-2.71742	0.0065794	0.0289046	R_vs_D_all
AC108879.1	20.9564	-2.14484	0.365164	-6.39203	1.63701e-10	8.93387e-09	R_vs_D_all
LINC01281	6.87548	-2.32825	0.424702	-4.50451	6.65251e-06	9.74272e-05	R_vs_D_all
PPP1R2C	22.0815	-2.43164	0.352596	-6.54147	6.0915e-11	3.68259e-09	R_vs_D_all
CHST7	166.381	0.607811	0.210486	2.86315	0.00419455	0.0202509	R_vs_D_all
SLC9A7	224.994	-0.916245	0.284773	-3.83427	0.000125936	0.00115672	R_vs_D_all
JADE3	29.3658	-1.71972	0.352214	-5.45937	4.77814e-08	1.36611e-06	R_vs_D_all
ARAF	564.631	0.257518	0.100373	2.56917	0.0101941	0.0407379	R_vs_D_all
CFP	99.5352	-1.07897	0.256429	-4.14563	3.38885e-05	0.00038756	R_vs_D_all
ZNF630	43.6808	-0.736088	0.220146	-3.33469	0.000853941	0.00564318	R_vs_D_all
SLC38A5	244.83	0.542721	0.140467	3.8695	0.00010906	0.00103007	R_vs_D_all
PORCN	256.616	0.417661	0.119328	3.50072	0.000463999	0.00339829	R_vs_D_all
EBP	589.131	0.467351	0.106328	4.3921	1.1226e-05	0.000154217	R_vs_D_all
WAS	3242.5	0.4087	0.12902	3.16245	0.0015645	0.00925251	R_vs_D_all
PCSK1N	119.813	-3.06993	0.253936	-11.8749	1.59785e-32	1.68761e-29	R_vs_D_all
TIMM17B	881.777	0.386444	0.13423	2.89126	0.00383694	0.018885	R_vs_D_all
PIM2	1551.24	-0.703601	0.15539	-4.58658	4.50575e-06	7.06644e-05	R_vs_D_all
WDR45	841.793	0.425676	0.127305	3.33264	0.000860264	0.00567244	R_vs_D_all
GPKOW	389.377	0.712117	0.185805	3.84291	0.000121584	0.0011264	R_vs_D_all
PLP2	2481.67	-0.787216	0.17432	-4.47348	7.69583e-06	0.000110366	R_vs_D_all
CACNA1F	13.9036	-0.925128	0.339931	-3.21404	0.00130883	0.00799863	R_vs_D_all
PPP1R3F	191.953	-0.521483	0.154709	-3.33392	0.000856304	0.00565255	R_vs_D_all
USP27X-AS1	4.61972	-1.49338	0.407601	-3.68329	0.000230245	0.00190457	R_vs_D_all
DGKK	13.5913	-1.84041	0.38404	-4.53516	5.75592e-06	8.67738e-05	R_vs_D_all
NUDT10	2.78144	-1.72484	0.438886	-3.63179	0.000281465	0.0022511	R_vs_D_all
AC233976.1	39.3749	-3.49403	0.328477	-9.86571	5.86162e-23	2.16013e-20	R_vs_D_all
NUDT11	17.4289	-0.997236	0.304821	-3.33566	0.000850969	0.00563199	R_vs_D_all
KANTR	110.859	-0.565057	0.128904	-4.36058	1.29717e-05	0.000173552	R_vs_D_all
IQSEC2	10.8465	-0.924601	0.311668	-3.12299	0.00179024	0.010296	R_vs_D_all
HSD17B10	871.297	0.50936	0.121681	4.18328	2.87336e-05	0.000336977	R_vs_D_all
FAM120C	200.376	-0.418326	0.110969	-3.7719	0.000162011	0.00143014	R_vs_D_all
WNK3	3.3039	-1.50646	0.43734	-3.09909	0.00194118	0.0109638	R_vs_D_all
TRO	8.82532	-1.20176	0.349706	-3.44574	0.000569495	0.00403205	R_vs_D_all
PAGE5	2.31462	-1.55094	0.440956	-3.37912	0.000727184	0.00496071	R_vs_D_all
USP51	52.8118	-0.797218	0.307545	-2.55888	0.010501	0.041664	R_vs_D_all
KLF8	80.1007	-0.69353	0.249342	-3.02873	0.00245581	0.0132488	R_vs_D_all
UBQLN2	1041.86	-0.359365	0.0921299	-3.892	9.94225e-05	0.000956662	R_vs_D_all
NBDY	1205.19	-0.482755	0.0906496	-5.31643	1.05822e-07	2.75367e-06	R_vs_D_all
SPIN3	48.5619	-1.15982	0.274735	-4.4284	9.49358e-06	0.00013224	R_vs_D_all
FAAH2	169.459	-2.24876	0.243402	-9.10851	8.35183e-20	1.94749e-17	R_vs_D_all
ZXDB	209.626	-0.625882	0.187849	-3.38248	0.000718341	0.00491154	R_vs_D_all
ZXDA	143.867	-0.580197	0.183653	-3.20779	0.0013376	0.00813845	R_vs_D_all
MTMR8	73.3644	-0.390085	0.142656	-2.76009	0.00577856	0.0260361	R_vs_D_all
ZC4H2	85.1087	-0.950373	0.248184	-3.98211	6.83055e-05	0.000699216	R_vs_D_all
ZC3H12B	8.00431	-1.57081	0.358987	-4.43318	9.28546e-06	0.000129743	R_vs_D_all
MSN	7094.51	0.426819	0.114149	3.72215	0.000197537	0.00168014	R_vs_D_all
EDA	96.2462	-2.94475	0.346008	-8.46566	2.54716e-17	4.21832e-15	R_vs_D_all
PDZD11	340.894	0.868512	0.208224	4.19464	2.7331e-05	0.000323273	R_vs_D_all
KIF4A	7.02763	1.11588	0.388879	2.78225	0.00539829	0.0247513	R_vs_D_all
DLG3	204.434	0.677076	0.190462	3.56734	0.000360627	0.00274833	R_vs_D_all
IL2RG	1393.73	0.741541	0.155729	4.73727	2.16615e-06	3.76507e-05	R_vs_D_all
[truncated: 12,279 more rows]
