# Supplementary material for: Single-cell clonal tracking of persistent T-cells in allogeneic hematopoietic stem cell transplantation
Source: Front Immunol. 2023 Feb 10;14:1114368. doi: 10.3389/fimmu.2023.1114368 (PMC9969884; doi:10.3389/fimmu.2023.1114368)
Supplement: Supplementary file 3 [file Table_3.xlsx]

## Sheet: Table S3
ID	Title	cerno	N1	AUC	cES	P.Value	adj.P.Val	contrast	direction
M1429	Reactome smooth muscle contraction	147.045	29	0.763575	2.53526	1.11663e-09	8.6226e-06	persisting_vs_other_D	up
M15834	Go cytolysis	90.6489	14	0.701675	3.23746	1.56935e-08	6.05926e-05	persisting_vs_other_D	up
M22203	Go t cell mediated cytotoxicity	146.691	33	0.689821	2.22259	4.56768e-08	0.000117572	persisting_vs_other_D	up
M13519	Kegg graft versus host disease	146.724	35	0.649566	2.09605	2.27462e-07	0.000313388	persisting_vs_other_D	up
M18615	Kegg allograft rejection	143.853	34	0.705133	2.11549	2.28757e-07	0.000313388	persisting_vs_other_D	up
M13937	Go natural killer cell mediated immunity	198.764	54	0.624132	1.84041	2.43503e-07	0.000313388	persisting_vs_other_D	up
M12617	Kegg type i diabetes mellitus	145.442	35	0.693923	2.07774	3.22622e-07	0.000355898	persisting_vs_other_D	up
M10453	Go regulation of alpha beta t cell activation	274.067	85	0.624901	1.61216	7.25644e-07	0.000700427	persisting_vs_other_D	up
M25223	Go regulation of microglial cell activation	75.3006	13	0.67206	2.89618	1.08927e-06	0.000891185	persisting_vs_other_D	up
M14198	Go t cell migration	184.181	51	0.619518	1.8057	1.15409e-06	0.000891185	persisting_vs_other_D	up
M24405	Go response to interleukin 12	164.459	44	0.640123	1.86885	1.45797e-06	0.00102349	persisting_vs_other_D	up
M10993	Go positive regulation of lymphocyte migration	119.168	28	0.690204	2.128	1.84825e-06	0.00118935	persisting_vs_other_D	up
M16004	Kegg antigen processing and presentation	222.684	67	0.638159	1.66182	2.32314e-06	0.0012149	persisting_vs_other_D	up
M15464	Go positive regulation of cell killing	170.49	47	0.649531	1.81372	2.36627e-06	0.0012149	persisting_vs_other_D	up
M518	Reactome antigen processing cross presentation	282.724	91	0.623021	1.55343	2.46391e-06	0.0012149	persisting_vs_other_D	up
M27201	Reactome eph ephrin signaling	245.139	76	0.615155	1.61276	2.51727e-06	0.0012149	persisting_vs_other_D	up
M14858	Go homotypic cell cell adhesion	211.657	63	0.576464	1.67981	2.73561e-06	0.00124261	persisting_vs_other_D	up
M25489	Go regulation of natural killer cell chemotaxis	48.0955	6	0.862822	4.00796	3.00826e-06	0.00129054	persisting_vs_other_D	up
M23384	Go natural killer cell chemotaxis	55.0907	8	0.787493	3.44317	3.43612e-06	0.00139651	persisting_vs_other_D	up
M16351	Go regulation of cell killing	229.825	71	0.595777	1.61849	4.32496e-06	0.00156023	persisting_vs_other_D	up
M14057	Go natural killer cell activation	201.705	60	0.640742	1.68087	4.41328e-06	0.00156023	persisting_vs_other_D	up
M25490	Go positive regulation of natural killer cell chemotaxis	39.2353	4	0.848685	4.90441	4.4451e-06	0.00156023	persisting_vs_other_D	up
M13091	Go antigen processing and presentation of peptide antigen via mhc class i	281.652	92	0.625381	1.53072	4.74478e-06	0.00159301	persisting_vs_other_D	up
M29842	Reactome fcgr3a mediated il10 synthesis	140.225	37	0.617146	1.89493	5.36544e-06	0.00172633	persisting_vs_other_D	up
M13990	Go antigen processing and presentation of exogenous peptide antigen via mhc class i	235.726	74	0.632793	1.59274	6.00399e-06	0.00182985	persisting_vs_other_D	up
M12813	Go cell redox homeostasis	176.875	51	0.695399	1.73407	6.16112e-06	0.00182985	persisting_vs_other_D	up
M5911	Hallmark interferon alpha response	282.016	93	0.612856	1.51622	6.93145e-06	0.00194124	persisting_vs_other_D	up
M11046	Go regulation of superoxide anion generation	79.2044	16	0.716577	2.47514	7.03893e-06	0.00194124	persisting_vs_other_D	up
M27308	Reactome ephb mediated forward signaling	136.077	36	0.677389	1.88996	7.6708e-06	0.00204255	persisting_vs_other_D	up
M1062	Reactome antigen presentation folding assembly and peptide loading of class i mhc	104.847	25	0.741748	2.09694	9.1858e-06	0.00236442	persisting_vs_other_D	up
M3126	Kegg leishmania infection	205.178	63	0.58492	1.6284	1.05866e-05	0.00263708	persisting_vs_other_D	up
M24620	Go eosinophil migration	55.3864	9	0.713714	3.07702	1.11342e-05	0.00265799	persisting_vs_other_D	up
M27894	Reactome interleukin 12 signaling	150.547	42	0.613833	1.79223	1.13589e-05	0.00265799	persisting_vs_other_D	up
M13180	Go positive t cell selection	120.061	31	0.644613	1.93647	1.3952e-05	0.00316874	persisting_vs_other_D	up
M16121	Kegg fc gamma r mediated phagocytosis	260.784	86	0.593194	1.51619	1.4469e-05	0.00317416	persisting_vs_other_D	up
M22232	Go leukocyte activation involved in inflammatory response	138.765	38	0.553993	1.82586	1.48763e-05	0.00317416	persisting_vs_other_D	up
M29012	Go regulation of leukocyte mediated cytotoxicity	188.104	57	0.625198	1.65003	1.54423e-05	0.00317416	persisting_vs_other_D	up
M29317	Go protein localization to cell cell junction	61.0475	11	0.772443	2.77489	1.56201e-05	0.00317416	persisting_vs_other_D	up
M16523	Reactome generation of second messenger molecules	119.487	31	0.680465	1.92721	1.61724e-05	0.00320213	persisting_vs_other_D	up
M27108	Reactome fcgr activation	75.9914	16	0.629494	2.37473	1.92981e-05	0.00372549	persisting_vs_other_D	up
M27493	Reactome rho gtpases activate rocks	81.0175	18	0.740668	2.25049	2.56573e-05	0.00479045	persisting_vs_other_D	up
M16560	Go platelet aggregation	162.57	48	0.568824	1.69344	2.60553e-05	0.00479045	persisting_vs_other_D	up
M15855	Go positive regulation of actin filament bundle assembly	159.698	47	0.618521	1.69891	2.77571e-05	0.00491242	persisting_vs_other_D	up
M12221	Go cellular extravasation	172.513	52	0.593916	1.65878	2.7991e-05	0.00491242	persisting_vs_other_D	up
M27549	Reactome rho gtpases activate wasps and waves	124.955	34	0.732245	1.83758	3.15053e-05	0.00540631	persisting_vs_other_D	up
M13318	Go regulation of lymphocyte chemotaxis	77.1017	17	0.732702	2.2677	3.4238e-05	0.00574752	persisting_vs_other_D	up
M16840	Go positive regulation of alpha beta t cell activation	178.419	55	0.612566	1.62199	4.0082e-05	0.00658538	persisting_vs_other_D	up
M23842	Go eosinophil chemotaxis	41.3927	6	0.687173	3.44939	4.21198e-05	0.00664445	persisting_vs_other_D	up
M16579	Go regulation of lymphocyte migration	162.91	49	0.628891	1.66235	4.21624e-05	0.00664445	persisting_vs_other_D	up
M27381	Reactome interleukin 12 family signaling	161.917	49	0.593756	1.65222	5.2058e-05	0.00803983	persisting_vs_other_D	up
M24920	Go positive regulation of lymphocyte chemotaxis	66.4212	14	0.719657	2.37219	5.79337e-05	0.00877184	persisting_vs_other_D	up
M24928	Go regulation of neuroinflammatory response	89.3134	22	0.582287	2.02985	6.41218e-05	0.00952209	persisting_vs_other_D	up
M13103	Kegg autoimmune thyroid disease	124.429	35	0.629455	1.77756	6.76341e-05	0.00985416	persisting_vs_other_D	up
M12294	Kegg viral myocarditis	177.899	56	0.601818	1.58839	7.40204e-05	0.0105849	persisting_vs_other_D	up
M34048	Go dendritic cell chemotaxis	85.8235	21	0.678403	2.04342	7.71567e-05	0.0107948	persisting_vs_other_D	up
M27820	Reactome gene and protein expression by jak stat signaling after interleukin 12 stimulation	121.165	34	0.617271	1.78183	7.82842e-05	0.0107948	persisting_vs_other_D	up
M15765	Go vesicle docking	176.961	56	0.657452	1.58001	8.91362e-05	0.0120756	persisting_vs_other_D	up
M23219	Go positive regulation of integrin activation	39.3223	6	0.806394	3.27686	9.31098e-05	0.0123964	persisting_vs_other_D	up
M27494	Reactome rho gtpases activate paks	82.1796	20	0.678035	2.05449	9.67953e-05	0.0126687	persisting_vs_other_D	up
M24316	Go glial cell activation	146.066	44	0.532027	1.65984	0.000100114	0.0128847	persisting_vs_other_D	up
M638	Kegg adherens junction	193.436	63	0.591396	1.53521	0.000105984	0.0134166	persisting_vs_other_D	up
M25224	Go negative regulation of microglial cell activation	38.8346	6	0.690911	3.23621	0.000112045	0.0138723	persisting_vs_other_D	up
M11304	Go regulation of intracellular steroid hormone receptor signaling pathway	188.151	61	0.642602	1.54222	0.000113178	0.0138723	persisting_vs_other_D	up
M23217	Go integrin activation	73.0013	17	0.653759	2.1471	0.000114974	0.0138723	persisting_vs_other_D	up
M14673	Go regulation of mitochondrial outer membrane permeabilization involved in apoptotic signaling pathway	140.223	42	0.651939	1.66932	0.000116863	0.0138833	persisting_vs_other_D	up
M27557	Reactome map2k and mapk activation	114.033	32	0.658047	1.78177	0.000120996	0.013907	persisting_vs_other_D	up
M10441	Go dendritic cell migration	95.1835	25	0.656848	1.90367	0.000122464	0.013907	persisting_vs_other_D	up
M14955	Go protein folding in endoplasmic reticulum	48.6019	9	0.816833	2.70011	0.000122465	0.013907	persisting_vs_other_D	up
M16724	Go t cell selection	142.126	43	0.584105	1.65262	0.000134584	0.0150617	persisting_vs_other_D	up
M14788	Go regulation of superoxide metabolic process	94.5751	25	0.645375	1.8915	0.000143142	0.0157906	persisting_vs_other_D	up
M14662	Go superoxide anion generation	86.1832	22	0.63186	1.95871	0.00014919	0.016226	persisting_vs_other_D	up
M13149	Go hepatocyte apoptotic process	57.2396	12	0.714906	2.38498	0.000155024	0.0166263	persisting_vs_other_D	up
M23684	Go positive thymic t cell selection	56.8056	12	0.734627	2.3669	0.000177854	0.0186233	persisting_vs_other_D	up
M11098	Go response to type i interferon	226.99	78	0.574238	1.45506	0.000178822	0.0186233	persisting_vs_other_D	up
M24913	Go exocytic process	202.711	68	0.647716	1.49052	0.000182203	0.0186233	persisting_vs_other_D	up
M15915	Go regulation of natural killer cell mediated immunity	122.661	36	0.629289	1.70362	0.000185178	0.0186233	persisting_vs_other_D	up
M15610	Go cellular carbohydrate catabolic process	130.388	39	0.653651	1.67164	0.000185702	0.0186233	persisting_vs_other_D	up
M973	Reactome interferon alpha beta signaling	172.933	56	0.584399	1.54404	0.000194804	0.0192856	persisting_vs_other_D	up
M12409	Go negative regulation of intracellular steroid hormone receptor signaling pathway	95.8076	26	0.69233	1.84245	0.000207594	0.0202917	persisting_vs_other_D	up
M6467	Reactome opioid signalling	196.937	66	0.614642	1.49195	0.000214266	0.020682	persisting_vs_other_D	up
M13060	Go substantia nigra development	126.831	38	0.603572	1.66883	0.000230336	0.0219587	persisting_vs_other_D	up
M11284	Go negative regulation by host of viral transcription	55.6508	12	0.64425	2.31878	0.000255629	0.0239123	persisting_vs_other_D	up
M23197	Go negative regulation of cellular amine metabolic process	29.5152	4	0.927638	3.6894	0.000257402	0.0239123	persisting_vs_other_D	up
M34046	Go t helper cell lineage commitment	58.521	13	0.738204	2.25081	0.0002642	0.0239123	persisting_vs_other_D	up
M7923	Reactome semaphorin interactions	166.35	54	0.591939	1.54028	0.000266224	0.0239123	persisting_vs_other_D	up
M15495	Go cell adhesion mediated by integrin	148.941	47	0.618608	1.58448	0.000266311	0.0239123	persisting_vs_other_D	up
M2333	Kegg pathogenic escherichia coli infection	153.863	49	0.592636	1.57003	0.000270361	0.0239968	persisting_vs_other_D	up
M34210	Go modulation by host of symbiont process	158.559	51	0.58045	1.5545	0.000285507	0.0250532	persisting_vs_other_D	up
M25480	Go positive regulation of t cell migration	86.3834	23	0.695622	1.8779	0.000289405	0.0251099	persisting_vs_other_D	up
M23045	Go corticosteroid receptor signaling pathway	58.0867	13	0.706802	2.23411	0.000301536	0.0254993	persisting_vs_other_D	up
M25225	Go positive regulation of microglial cell activation	32.6972	5	0.715032	3.26972	0.000306202	0.0254993	persisting_vs_other_D	up
M14950	Go t cell lineage commitment	83.4286	22	0.63542	1.89611	0.000307289	0.0254993	persisting_vs_other_D	up
M12489	Go vesicle docking involved in exocytosis	125.491	38	0.663412	1.65119	0.000307847	0.0254993	persisting_vs_other_D	up
M16535	Go cortical cytoskeleton organization	163.074	53	0.585715	1.53844	0.000310404	0.0254993	persisting_vs_other_D	up
M12343	Go regulation of substrate adhesion dependent cell spreading	130.441	40	0.592913	1.63051	0.000317368	0.025797	persisting_vs_other_D	up
M27309	Reactome epha mediated growth cone collapse	74.8223	19	0.661191	1.96901	0.000337155	0.0271199	persisting_vs_other_D	up
M24973	Go positive regulation of glutamate receptor signaling pathway	35.8574	6	0.773032	2.98812	0.000341539	0.0271894	persisting_vs_other_D	up
M27487	Reactome rho gtpases activate pkns	109.261	32	0.642724	1.7072	0.000366047	0.028843	persisting_vs_other_D	up
M14783	Go protein localization to cell surface	152.196	49	0.622824	1.55302	0.00037472	0.0292281	persisting_vs_other_D	up
M24762	Go mitochondrial outer membrane permeabilization	156.874	51	0.624693	1.53798	0.000394794	0.030486	persisting_vs_other_D	up
M34298	Go protein localization to bicellular tight junction	28.3389	4	0.902706	3.54237	0.000413914	0.031646	persisting_vs_other_D	up
M27623	Reactome signaling by moderate kinase activity braf mutants	118.906	36	0.602796	1.65148	0.000423008	0.0320211	persisting_vs_other_D	up
M24393	Go thrombin activated receptor signaling pathway	47.9875	10	0.725854	2.39938	0.000427113	0.0320211	persisting_vs_other_D	up
M15218	Go arp2 3 complex mediated actin nucleation	113.512	34	0.678555	1.66929	0.000448736	0.0330579	persisting_vs_other_D	up
M13232	Go regulation of cell adhesion mediated by integrin	116.034	35	0.666959	1.65762	0.000452916	0.0330579	persisting_vs_other_D	up
M16731	Go regulation of protein targeting	214.208	75	0.582123	1.42805	0.000453786	0.0330579	persisting_vs_other_D	up
M25193	Go positive regulation of establishment of protein localization to mitochondrion	165.825	55	0.60112	1.5075	0.000465477	0.0335926	persisting_vs_other_D	up
M16848	Kegg epithelial cell signaling in helicobacter pylori infection	175.52	59	0.615744	1.48746	0.000470222	0.0336208	persisting_vs_other_D	up
M13554	Go ephrin receptor signaling pathway	201.921	70	0.587867	1.4423	0.000480435	0.0336942	persisting_vs_other_D	up
M27605	Reactome interleukin 10 signaling	97.6196	28	0.595572	1.74321	0.000483357	0.0336942	persisting_vs_other_D	up
M24927	Go neuroinflammatory response	155.798	51	0.513306	1.52743	0.000484338	0.0336942	persisting_vs_other_D	up
M15725	Go actin nucleation	140.819	45	0.658478	1.56466	0.000496381	0.0339301	persisting_vs_other_D	up
M12991	Go regulation of t cell mediated cytotoxicity	89.5893	25	0.641508	1.79179	0.000496517	0.0339301	persisting_vs_other_D	up
M14887	Go interaction with symbiont	182.312	62	0.569049	1.47026	0.000511726	0.0346627	persisting_vs_other_D	up
M18415	Reactome sema4d induced cell migration and growth cone collapse	73.0854	19	0.679671	1.9233	0.000536534	0.0359566	persisting_vs_other_D	up
M24753	Go amyloid beta clearance	97.1325	28	0.613891	1.73451	0.000541596	0.0359566	persisting_vs_other_D	up
M22260	Go antigen processing and presentation of exogenous peptide antigen via mhc class i tap independent	41.0402	8	0.828588	2.56501	0.000547736	0.0359566	persisting_vs_other_D	up
M24930	Go negative regulation of neuroinflammatory response	47.2044	10	0.628456	2.36022	0.000549454	0.0359566	persisting_vs_other_D	up
M16470	Go positive regulation of protein targeting to membrane	96.9156	28	0.583018	1.73063	0.000569642	0.0369388	persisting_vs_other_D	up
M10596	Go regulation of mitochondrial membrane permeability involved in apoptotic process	164.679	55	0.622058	1.49708	0.00057403	0.0369388	persisting_vs_other_D	up
M24517	Go podosome assembly	70.0403	18	0.687351	1.94556	0.000579537	0.036985	persisting_vs_other_D	up
M23223	Go positive regulation of cell cell adhesion mediated by integrin	30.9366	5	0.941006	3.09366	0.000601042	0.038043	persisting_vs_other_D	up
M25375	Go positive regulation of membrane permeability	171.617	58	0.615313	1.47946	0.000611875	0.0384138	persisting_vs_other_D	up
M25365	Go positive regulation of macrophage migration	69.789	18	0.578541	1.93858	0.000619937	0.0384367	persisting_vs_other_D	up
M525	Reactome endosomal vacuolar pathway	46.7977	10	0.764425	2.33988	0.00062573	0.0384367	persisting_vs_other_D	up
M24730	Go dendritic cell apoptotic process	40.6214	8	0.662725	2.53884	0.000631352	0.0384367	persisting_vs_other_D	up
M11612	Go regulation of lamellipodium assembly	96.4664	28	0.654904	1.72262	0.00063215	0.0384367	persisting_vs_other_D	up
M27771	Reactome rab geranylgeranylation	168.954	57	0.640394	1.48205	0.000638337	0.0385097	persisting_vs_other_D	up
M38994	Reactome signaling by braf and raf fusions	163.964	55	0.577489	1.49059	0.000653456	0.0391162	persisting_vs_other_D	up
M24957	Go negative regulation of amyloid beta clearance	37.3133	7	0.879548	2.66523	0.000661303	0.0392814	persisting_vs_other_D	up
M14280	Go lymphocyte chemotaxis	109.039	33	0.611886	1.6521	0.000681405	0.0401665	persisting_vs_other_D	up
M16598	Go positive regulation of phosphatase activity	93.4528	27	0.582694	1.73061	0.000694048	0.0406018	persisting_vs_other_D	up
M22229	Go positive regulation of defense response to virus by host	85.4964	24	0.635467	1.78118	0.000704104	0.0408804	persisting_vs_other_D	up
M5910	Hallmark protein secretion	244.285	89	0.621795	1.37239	0.000718937	0.0414125	persisting_vs_other_D	up
M16672	Go negative regulation of viral transcription	85.3566	24	0.594264	1.77826	0.000728364	0.0414125	persisting_vs_other_D	up
M13374	Go positive regulation of neural precursor cell proliferation	98.4411	29	0.597937	1.69726	0.000729357	0.0414125	persisting_vs_other_D	up
M14323	Go lipopolysaccharide mediated signaling pathway	148.641	49	0.567095	1.51674	0.000738585	0.0416303	persisting_vs_other_D	up
M10452	Go regulation of calcium mediated signaling	194.297	68	0.565434	1.42866	0.000770962	0.0431051	persisting_vs_other_D	up
M24764	Go autophagosome maturation	123.576	39	0.626031	1.58431	0.00078029	0.0431051	persisting_vs_other_D	up
M15168	Go cellular defense response	133.542	43	0.528248	1.55282	0.000781495	0.0431051	persisting_vs_other_D	up
M13928	Go positive regulation of lamellipodium assembly	79.5611	22	0.668703	1.80821	0.000818591	0.0448309	persisting_vs_other_D	up
M24518	Go positive regulation of podosome assembly	45.6712	10	0.749475	2.28356	0.000894077	0.0484497	persisting_vs_other_D	up
M13365	Go regulation of alpha beta t cell differentiation	162.159	55	0.58428	1.47418	0.000902718	0.0484497	persisting_vs_other_D	up
M25569	Go negative regulation of osteoclast development	18.6917	2	0.963584	4.67291	0.000903491	0.0484497	persisting_vs_other_D	up
M12145	Go positive regulation of t cell mediated cytotoxicity	68.2949	18	0.692281	1.89708	0.000921853	0.0490935	persisting_vs_other_D	up
M13792	Go regulation of establishment of protein localization to mitochondrion	195.534	69	0.586355	1.41691	0.000929225	0.0491471	persisting_vs_other_D	up
M16043	Go positive regulation of interferon gamma production	159.533	54	0.611393	1.47716	0.000936247	0.0491816	persisting_vs_other_D	up
M29556	Reactome eukaryotic translation elongation	594.326	92	0.906864	3.23003	1.03074e-44	7.95941e-41	persisting_vs_other_D	down
M189	Kegg ribosome	549.941	85	0.903791	3.23495	1.31453e-41	5.07542e-38	persisting_vs_other_D	down
M721	Reactome activation of the mrna upon binding of the cap binding complex and eifs and subsequent binding to 43s	323.151	60	0.821464	2.69292	1.49886e-20	3.85806e-17	persisting_vs_other_D	down
M11348	Go ribosome assembly	224.877	61	0.624522	1.84326	4.22505e-08	8.15646e-05	persisting_vs_other_D	down
M23178	Go t cell differentiation in thymus	233.417	68	0.577315	1.7163	4.05536e-07	0.000611753	persisting_vs_other_D	down
M16031	Go ribosomal large subunit biogenesis	237.862	70	0.65573	1.69901	4.75332e-07	0.000611753	persisting_vs_other_D	down
M11979	Go negative regulation of leukocyte apoptotic process	146.302	39	0.584661	1.87566	4.56247e-06	0.00503306	persisting_vs_other_D	down
M27555	Reactome tnfs bind their physiological receptors	94.4511	22	0.562599	2.14662	1.52541e-05	0.0140341	persisting_vs_other_D	down
M13947	Go negative regulation of lymphocyte apoptotic process	105.545	26	0.620807	2.02971	1.64897e-05	0.0140341	persisting_vs_other_D	down
M27359	Reactome binding of tcf lef ctnnb1 to target gene promoters	50.6317	8	0.620081	3.16448	1.81742e-05	0.0140341	persisting_vs_other_D	down
M27438	Reactome tnfr1 induced nfkappab signaling pathway	114.185	30	0.646269	1.90309	3.11407e-05	0.0218608	persisting_vs_other_D	down
M24520	Go cell proliferation in bone marrow	41.6206	6	0.81983	3.46838	3.8572e-05	0.0248211	persisting_vs_other_D	down
M10649	Go regulation of leukocyte apoptotic process	214.88	70	0.53825	1.53486	4.84488e-05	0.0287786	persisting_vs_other_D	down
M12963	Go ribosomal small subunit biogenesis	221.717	73	0.596601	1.51861	5.351e-05	0.0295146	persisting_vs_other_D	down
M1002	Reactome ddx58 ifih1 mediated induction of interferon alpha beta	193.623	62	0.620836	1.56148	6.38816e-05	0.0328863	persisting_vs_other_D	down
M12577	Go ribosomal large subunit assembly	102.449	27	0.653764	1.8972	7.70404e-05	0.0356056	persisting_vs_other_D	down
M34260	Go lymphocyte migration into lymphoid organs	32.2294	4	0.927247	4.02867	8.47296e-05	0.0356056	persisting_vs_other_D	down
M11204	Go b cell proliferation	224.001	75	0.562428	1.49334	8.54643e-05	0.0356056	persisting_vs_other_D	down
M24523	Go negative regulation of apoptotic process in bone marrow cell	35.899	5	0.777666	3.5899	8.76078e-05	0.0356056	persisting_vs_other_D	down
M24522	Go positive regulation of cell proliferation in bone marrow	35.6748	5	0.793973	3.56748	9.57205e-05	0.0369577	persisting_vs_other_D	down
M22268	Go somatic diversification of t cell receptor genes	35.5288	5	0.690253	3.55288	0.000101399	0.037286	persisting_vs_other_D	down
M27821	Reactome runx3 regulates wnt signaling	45.5759	8	0.560866	2.84849	0.000113203	0.0386633	persisting_vs_other_D	down
M23181	Go regulation of t cell differentiation in thymus	84.3621	21	0.618349	2.00862	0.000115159	0.0386633	persisting_vs_other_D	down
M27402	Reactome repression of wnt target genes	60.921	13	0.600524	2.34311	0.000125943	0.0396808	persisting_vs_other_D	down
M12280	Go regulation of cell proliferation involved in kidney development	48.4628	9	0.736894	2.69238	0.000128467	0.0396808	persisting_vs_other_D	down
M12491	Go cd4 positive alpha beta t cell activation	240.011	83	0.540496	1.44585	0.000150678	0.0417148	persisting_vs_other_D	down
M24549	Go cell proliferation involved in kidney development	57.2464	12	0.684445	2.38527	0.000154689	0.0417148	persisting_vs_other_D	down
M15503	Go monocyte chemotaxis	115.595	33	0.628904	1.75144	0.000155723	0.0417148	persisting_vs_other_D	down
M23918	Go positive regulation of t cell receptor signaling pathway	63.195	14	0.640571	2.25696	0.00015666	0.0417148	persisting_vs_other_D	down
M15117	Go epithelial cell morphogenesis	96.4248	26	0.622012	1.85432	0.000177949	0.0447495	persisting_vs_other_D	down
M24209	Go labyrinthine layer morphogenesis	59.7774	13	0.618061	2.29913	0.000179647	0.0447495	persisting_vs_other_D	down
M16456	Go embryonic placenta morphogenesis	68.4028	16	0.612696	2.13759	0.000189	0.045608	persisting_vs_other_D	down
M12439	Go regulation of mesenchymal cell proliferation	70.938	17	0.669628	2.08641	0.000207978	0.0486667	persisting_vs_other_D	down
M12728	Go positive regulation of nik nf kappab signaling	196.854	66	0.572863	1.49132	0.000217487	0.0493951	persisting_vs_other_D	down
M16004	Kegg antigen processing and presentation	245.459	68	0.655015	1.80485	2.6982e-08	0.000208355	persisting_vs_other_R	down
M18810	Reactome pd 1 signaling	104.471	21	0.782073	2.48741	3.08747e-07	0.000866067	persisting_vs_other_R	down
M3126	Kegg leishmania infection	220.012	63	0.683056	1.74612	4.41019e-07	0.000866067	persisting_vs_other_R	down
M16523	Reactome generation of second messenger molecules	135.703	32	0.726591	2.12036	4.48623e-07	0.000866067	persisting_vs_other_R	down
M27784	Reactome transcriptional regulation by runx3	292.536	93	0.660876	1.57277	9.862e-07	0.00143533	persisting_vs_other_R	down
M13667	Go regulation of transcription from rna polymerase ii promoter in response to hypoxia	244.077	74	0.685604	1.64917	1.11526e-06	0.00143533	persisting_vs_other_R	down
M17386	Reactome costimulation by the cd28 family	223.187	67	0.64325	1.66558	2.0902e-06	0.00230579	persisting_vs_other_R	down
M12617	Kegg type i diabetes mellitus	137.75	35	0.687422	1.96785	2.4925e-06	0.00240588	persisting_vs_other_R	down
M13950	Kegg asthma	97.0223	21	0.735794	2.31006	3.04703e-06	0.00261435	persisting_vs_other_R	down
M641	Reactome cellular response to hypoxia	232.447	72	0.683484	1.61421	4.24115e-06	0.00305587	persisting_vs_other_R	down
M895	Reactome assembly of the pre replicative complex	219.66	67	0.713717	1.63925	4.35308e-06	0.00305587	persisting_vs_other_R	down
M13519	Kegg graft versus host disease	136.609	36	0.657066	1.89734	6.7148e-06	0.00420416	persisting_vs_other_R	down
M29582	Reactome apc c mediated degradation of cell cycle proteins	264.697	86	0.667653	1.53893	7.07772e-06	0.00420416	persisting_vs_other_R	down
M27572	Reactome mapk6 mapk4 signaling	252.727	82	0.670526	1.54102	1.04461e-05	0.00555868	persisting_vs_other_R	down
M18615	Kegg allograft rejection	129.224	34	0.667085	1.90035	1.0936e-05	0.00555868	persisting_vs_other_R	down
M27666	Reactome switching of origins to a post replicative state	269.354	89	0.674781	1.51322	1.16075e-05	0.00555868	persisting_vs_other_R	down
M4138	Reactome orc1 removal from chromatin	219.286	69	0.696916	1.58903	1.29517e-05	0.00555868	persisting_vs_other_R	down
M13103	Kegg autoimmune thyroid disease	133.962	36	0.651054	1.86059	1.29573e-05	0.00555868	persisting_vs_other_R	down
M615	Kegg intestinal immune network for iga production	149.223	42	0.637398	1.77647	1.54767e-05	0.00591022	persisting_vs_other_R	down
M944	Reactome regulation of mrna stability by proteins that bind au rich elements	260.248	86	0.670025	1.51307	1.59384e-05	0.00591022	persisting_vs_other_R	down
M27802	Reactome regulation of runx2 expression and activity	213.178	67	0.685882	1.59088	1.60729e-05	0.00591022	persisting_vs_other_R	down
M26973	Reactome mitochondrial biogenesis	264.577	88	0.625196	1.50328	1.76101e-05	0.00618115	persisting_vs_other_R	down
M12294	Kegg viral myocarditis	192.033	59	0.636626	1.62739	1.96134e-05	0.00635985	persisting_vs_other_R	down
M27672	Reactome g1 s dna damage checkpoints	209.623	66	0.699046	1.58805	1.97664e-05	0.00635985	persisting_vs_other_R	down
M5911	Hallmark interferon alpha response	275.337	93	0.647245	1.48031	2.24758e-05	0.00694234	persisting_vs_other_R	down
M747	Reactome metabolism of polyamines	185.637	57	0.713665	1.6284	2.57592e-05	0.00765049	persisting_vs_other_R	down
M27665	Reactome dna replication pre initiation	251.172	84	0.677178	1.49507	3.36531e-05	0.0096248	persisting_vs_other_R	down
M6856	Kegg hematopoietic cell lineage	213.933	69	0.594272	1.55024	3.63918e-05	0.00980934	persisting_vs_other_R	down
M595	Reactome downstream signaling events of b cell receptor bcr	240.911	80	0.686416	1.5057	3.6839e-05	0.00980934	persisting_vs_other_R	down
M27670	Reactome stabilization of p53	180.962	56	0.715859	1.61573	3.99637e-05	0.0101185	persisting_vs_other_R	down
M10781	Go anaphase promoting complex dependent catabolic process	240.365	80	0.667379	1.50228	4.06207e-05	0.0101185	persisting_vs_other_R	down
M14008	Go negative regulation of cysteine type endopeptidase activity	227.953	75	0.629935	1.51969	4.19684e-05	0.0101275	persisting_vs_other_R	down
M11362	Reactome the role of nef in hiv 1 replication and disease pathogenesis	106.95	28	0.658248	1.90983	4.89763e-05	0.0114605	persisting_vs_other_R	down
M39009	Reactome sars cov infections	243.884	82	0.650824	1.4871	5.15474e-05	0.011551	persisting_vs_other_R	down
M14611	Go scf dependent proteasomal ubiquitin dependent protein catabolic process	260.727	89	0.653301	1.46476	5.23552e-05	0.011551	persisting_vs_other_R	down
M27563	Reactome defective cftr causes cystic fibrosis	186.73	59	0.699346	1.58246	5.69831e-05	0.0122229	persisting_vs_other_R	down
M10507	Go positive regulation of neuron death	244.995	83	0.603493	1.47587	6.47676e-05	0.0135172	persisting_vs_other_R	down
M11570	Go positive regulation of b cell mediated immunity	129.646	37	0.691202	1.75197	6.8423e-05	0.0137343	persisting_vs_other_R	down
M965	Reactome interferon gamma signaling	237.333	80	0.624549	1.48333	6.93653e-05	0.0137343	persisting_vs_other_R	down
M11785	Go aerobic respiration	241.863	82	0.643763	1.47478	7.3239e-05	0.0141388	persisting_vs_other_R	down
M14004	Go interferon gamma mediated signaling pathway	238.835	81	0.62244	1.47429	8.1372e-05	0.0142269	persisting_vs_other_R	down
M1030	Reactome apc c cdh1 mediated degradation of cdc20 and other apc c cdh1 targeted proteins in late mitosis early g1	219.275	73	0.671163	1.50188	8.32574e-05	0.0142269	persisting_vs_other_R	down
M11729	Go regulation of cellular amine metabolic process	209.48	69	0.685534	1.51797	8.34267e-05	0.0142269	persisting_vs_other_R	down
M23918	Go positive regulation of t cell receptor signaling pathway	68.1766	15	0.706374	2.27255	8.48136e-05	0.0142269	persisting_vs_other_R	down
M29111	Go atp synthesis coupled proton transport	91.0562	23	0.764648	1.97948	8.52431e-05	0.0142269	persisting_vs_other_R	down
M27473	Reactome abc transporter disorders	209.327	69	0.667616	1.51686	8.57934e-05	0.0142269	persisting_vs_other_R	down
M27439	Reactome hedgehog ligand biogenesis	187.076	60	0.683475	1.55896	8.65922e-05	0.0142269	persisting_vs_other_R	down
M16430	Go positive regulation of neuron apoptotic process	160.581	50	0.619761	1.60581	0.00011623	0.018529	persisting_vs_other_R	down
M1040	Reactome g1 s specific transcription	103.477	28	0.69945	1.8478	0.000117576	0.018529	persisting_vs_other_R	down
M27232	Reactome hdms demethylate histones	89.258	23	0.690947	1.94039	0.000137327	0.0210682	persisting_vs_other_R	down
M12635	Go regulation of defense response to virus by virus	105.475	29	0.641815	1.81853	0.000139145	0.0210682	persisting_vs_other_R	down
M23441	Go atrioventricular canal development	30.94	4	0.836419	3.8675	0.000144001	0.0210819	persisting_vs_other_R	down
M27322	Reactome pcp ce pathway	249.713	87	0.642206	1.43513	0.000147374	0.0210819	persisting_vs_other_R	down
M22185	Go establishment of lymphocyte polarity	51.2277	10	0.667766	2.56139	0.000147426	0.0210819	persisting_vs_other_R	down
M490	Reactome pyruvate metabolism and citric acid tca cycle	166.727	53	0.63915	1.57289	0.000153042	0.021487	persisting_vs_other_R	down
M4085	Kegg primary immunodeficiency	115.517	33	0.671509	1.75026	0.000158576	0.021499	persisting_vs_other_R	down
M16118	Go immunological synapse formation	57.1657	12	0.657828	2.38191	0.000158695	0.021499	persisting_vs_other_R	down
M16176	Go positive regulation of cell cycle g1 s phase transition	135.924	41	0.605189	1.65761	0.000169946	0.0226262	persisting_vs_other_R	down
M14209	Go negative t cell selection	53.6333	11	0.667156	2.43788	0.000185213	0.024241	persisting_vs_other_R	down
M27079	Reactome degradation of beta catenin by the destruction complex	238.397	83	0.647158	1.43613	0.000196695	0.0253146	persisting_vs_other_R	down
M27465	Reactome dectin 1 mediated noncanonical nf kb signaling	179.971	59	0.680523	1.52518	0.000208434	0.0259359	persisting_vs_other_R	down
M998	Reactome auf1 hnrnp d0 binds and destabilizes mrna	167.595	54	0.707143	1.5518	0.000209751	0.0259359	persisting_vs_other_R	down
M15127	Go positive regulation of dna recombination	139.917	43	0.672915	1.62695	0.000214573	0.0259359	persisting_vs_other_R	down
M27674	Reactome cyclin a cdk2 associated events at s phase entry	240.24	84	0.637206	1.43	0.000214957	0.0259359	persisting_vs_other_R	down
M10313	Go cytoplasmic microtubule organization	179.594	59	0.627368	1.52198	0.00022359	0.0265625	persisting_vs_other_R	down
M27399	Reactome degradation of dvl	169.451	55	0.690838	1.54047	0.000236105	0.0272966	persisting_vs_other_R	down
M27826	Reactome transcriptional regulation by e2f6	116.378	34	0.606703	1.71144	0.000236839	0.0272966	persisting_vs_other_R	down
M22434	Go l serine biosynthetic process	39.9854	7	0.909442	2.8561	0.000256464	0.0291237	persisting_vs_other_R	down
M13091	Go antigen processing and presentation of peptide antigen via mhc class i	260.24	93	0.648436	1.39914	0.000265744	0.0297219	persisting_vs_other_R	down
M16724	Go t cell selection	143.791	45	0.576626	1.59768	0.000273503	0.0297219	persisting_vs_other_R	down
M16283	Go myeloid dendritic cell activation	92.0077	25	0.617706	1.84015	0.000273739	0.0297219	persisting_vs_other_R	down
M10452	Go regulation of calcium mediated signaling	214.786	74	0.616361	1.45125	0.000277127	0.0297219	persisting_vs_other_R	down
M11050	Go lymphocyte costimulation	168.514	55	0.589228	1.53194	0.000282016	0.0298319	persisting_vs_other_R	down
M15337	Go positive regulation of interleukin 2 production	91.7273	25	0.680221	1.83455	0.000293536	0.0302505	persisting_vs_other_R	down
M27497	Reactome hedgehog on state	226.401	79	0.636953	1.43292	0.000293808	0.0302505	persisting_vs_other_R	down
M27467	Reactome clec7a dectin 1 signaling	268.831	97	0.640069	1.38573	0.000301292	0.0303468	persisting_vs_other_R	down
M13369	Go positive regulation of antigen receptor mediated signaling pathway	83.488	22	0.660277	1.89746	0.000302604	0.0303468	persisting_vs_other_R	down
M510	Reactome cross presentation of soluble exogenous antigens endosomes	145.714	46	0.708965	1.58385	0.000307894	0.0304816	persisting_vs_other_R	down
M15752	Go heterochromatin organization	140.604	44	0.648517	1.59777	0.000313635	0.0305295	persisting_vs_other_R	down
M22249	Go mhc protein complex assembly	39.3848	7	0.750015	2.8132	0.000317987	0.0305295	persisting_vs_other_R	down
M23563	Go very long chain fatty acid catabolic process	35.9752	6	0.93338	2.99793	0.000326986	0.0305295	persisting_vs_other_R	down
M27470	Reactome degradation of gli1 by the proteasome	175.048	58	0.691116	1.50904	0.000329198	0.0305295	persisting_vs_other_R	down
M13200	Go regulation of b cell differentiation	85.8081	23	0.70288	1.86539	0.000335099	0.0305295	persisting_vs_other_R	down
M27742	Reactome protein ubiquitination	189.55	64	0.64437	1.48086	0.000335791	0.0305295	persisting_vs_other_R	down
M10088	Go regulation of double strand break repair	225.579	79	0.605524	1.42771	0.000336054	0.0305295	persisting_vs_other_R	down
M27818	Reactome cristae formation	99.0425	28	0.717055	1.76862	0.000345494	0.0306866	persisting_vs_other_R	down
M12221	Go cellular extravasation	169.826	56	0.590503	1.51631	0.000349437	0.0306866	persisting_vs_other_R	down
M16483	Go regulation of cellular amino acid metabolic process	172.272	57	0.689073	1.51116	0.000349705	0.0306866	persisting_vs_other_R	down
M10680	Kegg proteasome	137.319	43	0.717126	1.59673	0.000367046	0.0318464	persisting_vs_other_R	down
M11776	Go cristae formation	111.718	33	0.691026	1.6927	0.000377184	0.0323624	persisting_vs_other_R	down
M22958	Go neutrophil differentiation	45.2082	9	0.786772	2.51157	0.000386661	0.0328109	persisting_vs_other_R	down
M27539	Reactome regulation of ras by gaps	195.357	67	0.660907	1.45789	0.000431328	0.0360901	persisting_vs_other_R	down
M840	Reactome cell extracellular matrix interactions	68.2747	17	0.688861	2.00808	0.000439044	0.0360901	persisting_vs_other_R	down
M13990	Go antigen processing and presentation of exogenous peptide antigen via mhc class i	214.395	75	0.660448	1.4293	0.00044012	0.0360901	persisting_vs_other_R	down
M23678	Go g0 to g1 transition	133.872	42	0.598199	1.59372	0.000443999	0.0360901	persisting_vs_other_R	down
M25529	Go positive regulation of double strand break repair	118.489	36	0.638502	1.64567	0.000462866	0.0372318	persisting_vs_other_R	down
M22756	Go muscle hyperplasia	28.0106	4	0.875644	3.50132	0.000472245	0.0375946	persisting_vs_other_R	down
M34092	Go regulation of chromatin assembly	67.7992	17	0.739996	1.99409	0.000500583	0.0391347	persisting_vs_other_R	down
M22291	Go positive regulation of inflammatory response to antigenic stimulus	47.4533	10	0.699	2.37267	0.000507302	0.0391347	persisting_vs_other_R	down
M23115	Go interleukin 12 production	148.117	48	0.525536	1.54289	0.000510785	0.0391347	persisting_vs_other_R	down
M11429	Go regulation of double strand break repair via homologous recombination	138.172	44	0.659884	1.57014	0.000511863	0.0391347	persisting_vs_other_R	down
M23564	Go atp synthesis coupled electron transport	253.302	92	0.649036	1.37664	0.000533683	0.040403	persisting_vs_other_R	down
M518	Reactome antigen processing cross presentation	255.332	93	0.647297	1.37275	0.000558782	0.0418924	persisting_vs_other_R	down
M26955	Reactome alpha defensins	14.9303	1	0.999479	7.46513	0.000572708	0.0425236	persisting_vs_other_R	down
M11841	Go hematopoietic stem cell differentiation	226.914	81	0.657896	1.4007	0.000578931	0.0425762	persisting_vs_other_R	down
M29073	Go purine nucleoside triphosphate metabolic process	214.778	76	0.61447	1.41301	0.000607864	0.0442823	persisting_vs_other_R	down
M10811	Go thymic t cell selection	75.2774	20	0.587765	1.88194	0.000618475	0.0445318	persisting_vs_other_R	down
M532	Reactome g0 and early g1	91.2901	26	0.697303	1.75558	0.000622822	0.0445318	persisting_vs_other_R	down
M16705	Go positive regulation of myeloid leukocyte differentiation	142.052	46	0.618651	1.54405	0.000633769	0.0446782	persisting_vs_other_R	down
M13638	Go somatic diversification of immune receptors	204.949	72	0.621488	1.42326	0.000641009	0.0446782	persisting_vs_other_R	down
M22433	Go l serine metabolic process	40.571	8	0.827498	2.53568	0.000642228	0.0446782	persisting_vs_other_R	down
M23747	Go positive regulation of isotype switching	95.9867	28	0.682426	1.71405	0.00070611	0.0482611	persisting_vs_other_R	down
M27636	Reactome regulation of tp53 activity through phosphorylation	244.349	89	0.576052	1.37275	0.000712126	0.0482611	persisting_vs_other_R	down
M1081	Reactome scf skp2 mediated degradation of p27 p21	173.173	59	0.672591	1.46757	0.000712479	0.0482611	persisting_vs_other_R	down
M893	Reactome respiratory electron transport	269.854	100	0.637852	1.34927	0.000722702	0.0485279	persisting_vs_other_R	down
M12347	Reactome nef mediates down modulation of cell surface receptors by recruiting them to clathrin adapters	77.3251	21	0.705033	1.84107	0.000732143	0.048738	persisting_vs_other_R	down
M27665	Reactome dna replication pre initiation	467.521	85	0.845169	2.75012	1.3405e-29	1.03513e-25	R_vs_D_all	up
M10781	Go anaphase promoting complex dependent catabolic process	451.977	81	0.8326	2.78998	3.27187e-29	1.26327e-25	R_vs_D_all	up
M29582	Reactome apc c mediated degradation of cell cycle proteins	471.321	88	0.81097	2.67796	8.26904e-29	2.12845e-25	R_vs_D_all	up
M895	Reactome assembly of the pre replicative complex	402.841	68	0.863582	2.96207	3.24525e-28	6.26496e-25	R_vs_D_all	up
M27666	Reactome switching of origins to a post replicative state	472.996	91	0.823346	2.59888	9.30959e-28	1.43777e-24	R_vs_D_all	up
M1030	Reactome apc c cdh1 mediated degradation of cdc20 and other apc c cdh1 targeted proteins in late mitosis early g1	416.411	74	0.842338	2.81358	2.30665e-27	2.96866e-24	R_vs_D_all	up
M27809	Reactome regulation of runx3 expression and activity	349.477	55	0.860745	3.17706	9.92408e-27	1.09477e-23	R_vs_D_all	up
M518	Reactome antigen processing cross presentation	483.313	98	0.778217	2.46588	2.87007e-26	2.71624e-23	R_vs_D_all	up
M13091	Go antigen processing and presentation of peptide antigen via mhc class i	476.895	96	0.778979	2.48383	3.16578e-26	2.71624e-23	R_vs_D_all	up
M27672	Reactome g1 s dna damage checkpoints	388.712	68	0.812962	2.85818	3.53369e-26	2.72872e-23	R_vs_D_all	up
M4138	Reactome orc1 removal from chromatin	395.557	71	0.839475	2.78561	8.87012e-26	6.22682e-23	R_vs_D_all	up
M27563	Reactome defective cftr causes cystic fibrosis	358.72	60	0.859921	2.98934	1.27109e-25	8.17948e-23	R_vs_D_all	up
M13990	Go antigen processing and presentation of exogenous peptide antigen via mhc class i	415.401	78	0.810854	2.66283	1.89159e-25	1.1236e-22	R_vs_D_all	up
M27670	Reactome stabilization of p53	343.38	57	0.82491	3.01211	7.93311e-25	4.37568e-22	R_vs_D_all	up
M10680	Kegg proteasome	298.49	44	0.910336	3.39194	1.06214e-24	5.21088e-22	R_vs_D_all	up
M11729	Go regulation of cellular amine metabolic process	394.151	73	0.804021	2.69966	1.0797e-24	5.21088e-22	R_vs_D_all	up
M27674	Reactome cyclin a cdk2 associated events at s phase entry	429.599	85	0.787108	2.52705	1.98378e-24	9.01103e-22	R_vs_D_all	up
M27439	Reactome hedgehog ligand biogenesis	365.326	65	0.830357	2.8102	3.14805e-24	1.35051e-21	R_vs_D_all	up
M595	Reactome downstream signaling events of b cell receptor bcr	414.733	81	0.778542	2.56008	4.3231e-24	1.757e-21	R_vs_D_all	up
M27399	Reactome degradation of dvl	338.087	57	0.842108	2.96568	4.72311e-24	1.82359e-21	R_vs_D_all	up
M27931	Reactome negative regulation of notch4 signaling	326.682	54	0.84184	3.02483	7.82624e-24	2.87782e-21	R_vs_D_all	up
M27743	Reactome the role of gtse1 in g2 m progression after g2 checkpoint	399.606	77	0.787518	2.59484	1.0065e-23	3.5328e-21	R_vs_D_all	up
M998	Reactome auf1 hnrnp d0 binds and destabilizes mrna	328.996	55	0.851552	2.99087	1.09591e-23	3.67941e-21	R_vs_D_all	up
M510	Reactome cross presentation of soluble exogenous antigens endosomes	308.78	49	0.884139	3.15082	1.17216e-23	3.77142e-21	R_vs_D_all	up
M27802	Reactome regulation of runx2 expression and activity	379.627	71	0.789332	2.67343	1.46983e-23	4.54e-21	R_vs_D_all	up
M27539	Reactome regulation of ras by gaps	369.697	68	0.790191	2.71836	1.69648e-23	5.03856e-21	R_vs_D_all	up
M13667	Go regulation of transcription from rna polymerase ii promoter in response to hypoxia	397.232	77	0.789289	2.57943	2.10452e-23	6.01892e-21	R_vs_D_all	up
M27322	Reactome pcp ce pathway	439.516	91	0.752847	2.41492	2.45427e-23	6.76853e-21	R_vs_D_all	up
M641	Reactome cellular response to hypoxia	388.642	75	0.793951	2.59094	4.41013e-23	1.17431e-20	R_vs_D_all	up
M1081	Reactome scf skp2 mediated degradation of p27 p21	340.402	60	0.813869	2.83668	5.62611e-23	1.44816e-20	R_vs_D_all	up
M27470	Reactome degradation of gli1 by the proteasome	336.384	59	0.811753	2.85071	7.28236e-23	1.81401e-20	R_vs_D_all	up
M944	Reactome regulation of mrna stability by proteins that bind au rich elements	422.717	87	0.766088	2.42941	1.00015e-22	2.41349e-20	R_vs_D_all	up
M27473	Reactome abc transporter disorders	385.879	75	0.790513	2.57252	1.03993e-22	2.43344e-20	R_vs_D_all	up
M16483	Go regulation of cellular amino acid metabolic process	335.109	59	0.832582	2.8399	1.10772e-22	2.51582e-20	R_vs_D_all	up
M27497	Reactome hedgehog on state	415.952	85	0.754554	2.44677	1.23683e-22	2.72052e-20	R_vs_D_all	up
M27398	Reactome degradation of axin	321.697	55	0.828053	2.92452	1.26831e-22	2.72052e-20	R_vs_D_all	up
M747	Reactome metabolism of polyamines	334.439	59	0.827329	2.83423	1.38021e-22	2.88054e-20	R_vs_D_all	up
M27079	Reactome degradation of beta catenin by the destruction complex	410.546	84	0.758936	2.44373	2.51875e-22	5.11836e-20	R_vs_D_all	up
M27784	Reactome transcriptional regulation by runx3	439.718	95	0.704394	2.3143	7.61056e-22	1.50689e-19	R_vs_D_all	up
M27465	Reactome dectin 1 mediated noncanonical nf kb signaling	338.171	62	0.797724	2.72719	9.29441e-22	1.79429e-19	R_vs_D_all	up
M594	Reactome signaling by notch4	399.261	82	0.763718	2.43452	1.20319e-21	2.2661e-19	R_vs_D_all	up
M14611	Go scf dependent proteasomal ubiquitin dependent protein catabolic process	423.581	91	0.738566	2.32737	2.61807e-21	4.8135e-19	R_vs_D_all	up
M27815	Reactome regulation of pten stability and activity	355.192	69	0.775197	2.57386	4.41848e-21	7.93477e-19	R_vs_D_all	up
M27396	Reactome asymmetric localization of pcp proteins	333.933	63	0.774176	2.65026	9.81185e-21	1.72198e-18	R_vs_D_all	up
M27467	Reactome clec7a dectin 1 signaling	443.384	100	0.731304	2.21692	1.71322e-20	2.93988e-18	R_vs_D_all	up
M23564	Go atp synthesis coupled electron transport	418.065	95	0.76426	2.20034	3.4549e-19	5.79972e-17	R_vs_D_all	up
M5911	Hallmark interferon alpha response	406.43	96	0.705088	2.11682	1.80658e-17	2.96818e-15	R_vs_D_all	up
M27572	Reactome mapk6 mapk4 signaling	379.689	87	0.688695	2.18212	2.33447e-17	3.75558e-15	R_vs_D_all	up
M34295	Go regulation of hematopoietic stem cell differentiation	335.645	73	0.72957	2.29894	5.72751e-17	9.02609e-15	R_vs_D_all	up
M14258	Go regulation of hematopoietic progenitor cell differentiation	369.883	85	0.72434	2.17578	7.09488e-17	1.09573e-14	R_vs_D_all	up
M11841	Go hematopoietic stem cell differentiation	371.842	86	0.717012	2.16187	9.13022e-17	1.38242e-14	R_vs_D_all	up
M893	Reactome respiratory electron transport	410.238	100	0.750061	2.05119	1.31534e-16	1.95327e-14	R_vs_D_all	up
M27446	Reactome mitochondrial translation	380.366	94	0.764406	2.02322	3.90687e-15	5.69224e-13	R_vs_D_all	up
M24346	Go mitochondrial translational termination	359.114	89	0.763785	2.01749	2.56477e-14	3.66762e-12	R_vs_D_all	up
M11098	Go response to type i interferon	319.669	81	0.709325	1.97326	2.08941e-12	2.93353e-10	R_vs_D_all	up
M22379	Go mitochondrial electron transport nadh to ubiquinone	240.847	54	0.799468	2.23006	3.93218e-12	5.4222e-10	R_vs_D_all	up
M22626	Go proteasomal ubiquitin independent protein catabolic process	140.896	22	0.865169	3.20219	4.486e-12	6.07735e-10	R_vs_D_all	up
M965	Reactome interferon gamma signaling	329.882	87	0.688367	1.89587	9.7136e-12	1.29325e-09	R_vs_D_all	up
M14004	Go interferon gamma mediated signaling pathway	317.838	86	0.68	1.8479	9.08951e-11	1.18965e-08	R_vs_D_all	up
M7455	Reactome intrinsic pathway for apoptosis	222.9	52	0.692104	2.14327	1.17019e-10	1.50603e-08	R_vs_D_all	up
M1040	Reactome g1 s specific transcription	153.497	29	0.870696	2.6465	1.44118e-10	1.82439e-08	R_vs_D_all	up
M27650	Reactome copi dependent golgi to er retrograde traffic	342.037	96	0.676012	1.78144	1.57757e-10	1.96483e-08	R_vs_D_all	up
M27621	Reactome complex i biogenesis	230.211	55	0.768581	2.09283	1.64185e-10	2.01243e-08	R_vs_D_all	up
M16704	Go metaphase plate congression	236.472	59	0.7062	2.004	6.10242e-10	7.36295e-08	R_vs_D_all	up
M11331	Go chromosome separation	319.039	90	0.667143	1.77244	7.97085e-10	9.46937e-08	R_vs_D_all	up
M10919	Go chromosome localization	274.561	74	0.682096	1.85514	1.25123e-09	1.46394e-07	R_vs_D_all	up
M22615	Go nadh dehydrogenase complex assembly	249.341	65	0.735243	1.91801	1.53989e-09	1.77478e-07	R_vs_D_all	up
M11785	Go aerobic respiration	301.95	85	0.691342	1.77618	1.92957e-09	2.1912e-07	R_vs_D_all	up
M13937	Go natural killer cell mediated immunity	244.962	64	0.716724	1.91377	2.31583e-09	2.59172e-07	R_vs_D_all	up
M16898	Go cytoskeleton dependent cytokinesis	303.517	86	0.662306	1.76463	2.45046e-09	2.70321e-07	R_vs_D_all	up
M25378	Go regulation of chromosome separation	241.622	63	0.714093	1.91764	2.69467e-09	2.93074e-07	R_vs_D_all	up
M27590	Reactome processing of dna double strand break ends	244.192	64	0.729184	1.90775	2.80014e-09	3.00315e-07	R_vs_D_all	up
M22504	Go mitotic metaphase plate congression	192.631	46	0.710827	2.09381	4.22477e-09	4.46899e-07	R_vs_D_all	up
M16547	Go regulation of sister chromatid segregation	283.729	80	0.658241	1.77331	6.03719e-09	6.29989e-07	R_vs_D_all	up
M29073	Go purine nucleoside triphosphate metabolic process	282.355	80	0.65485	1.76472	8.22501e-09	8.46847e-07	R_vs_D_all	up
M27894	Reactome interleukin 12 signaling	186.494	45	0.719214	2.07215	1.02956e-08	1.04609e-06	R_vs_D_all	up
M27742	Reactome protein ubiquitination	237.902	64	0.717803	1.85861	1.29037e-08	1.29405e-06	R_vs_D_all	up
M16319	Go kinetochore organization	117.209	22	0.780832	2.66385	1.42334e-08	1.40911e-06	R_vs_D_all	up
M11195	Go vesicle targeting	301.859	89	0.674013	1.69584	1.93613e-08	1.8817e-06	R_vs_D_all	up
M532	Reactome g0 and early g1	131.702	27	0.810668	2.43892	1.94944e-08	1.8817e-06	R_vs_D_all	up
M973	Reactome interferon alpha beta signaling	217.172	57	0.676202	1.90502	1.99509e-08	1.90199e-06	R_vs_D_all	up
M14673	Go regulation of mitochondrial outer membrane permeabilization involved in apoptotic signaling pathway	183.736	45	0.706775	2.04151	2.1491e-08	2.00448e-06	R_vs_D_all	up
M16160	Go protein insertion into membrane	224.991	60	0.69164	1.87492	2.15452e-08	2.00448e-06	R_vs_D_all	up
M15596	Go protein targeting to mitochondrion	324.285	98	0.643209	1.65452	2.21869e-08	2.03961e-06	R_vs_D_all	up
M23660	Go metaphase anaphase transition of cell cycle	218.526	58	0.71033	1.88384	2.78508e-08	2.53016e-06	R_vs_D_all	up
M3578	Kegg progesterone mediated oocyte maturation	279.138	81	0.665304	1.72308	2.98569e-08	2.68087e-06	R_vs_D_all	up
M26909	Reactome apoptotic factor mediated response	98.0702	17	0.712714	2.88442	3.95834e-08	3.50648e-06	R_vs_D_all	up
M23837	Go vesicle targeting to from or within golgi	251.676	71	0.681861	1.77236	3.99599e-08	3.50648e-06	R_vs_D_all	up
M16004	Kegg antigen processing and presentation	243.35	68	0.664706	1.78934	4.38733e-08	3.80663e-06	R_vs_D_all	up
M29359	Go negative regulation of viral life cycle	256.355	73	0.639949	1.75586	4.54779e-08	3.90201e-06	R_vs_D_all	up
M17386	Reactome costimulation by the cd28 family	240.045	67	0.717278	1.79138	5.10471e-08	4.32952e-06	R_vs_D_all	up
M23836	Go golgi vesicle budding	268.835	78	0.673073	1.7233	5.1582e-08	4.32952e-06	R_vs_D_all	up
M27495	Reactome tp53 regulates metabolic genes	286.711	85	0.669585	1.68654	5.41167e-08	4.49343e-06	R_vs_D_all	up
M24670	Go establishment of protein localization to mitochondrial membrane	191.209	49	0.705794	1.95111	5.53236e-08	4.54478e-06	R_vs_D_all	up
M24762	Go mitochondrial outer membrane permeabilization	207.212	55	0.683473	1.88375	6.06796e-08	4.93229e-06	R_vs_D_all	up
M11008	Go lymphocyte homeostasis	220.131	60	0.630271	1.83443	6.90285e-08	5.53728e-06	R_vs_D_all	up
M16327	Go regulation of transcription involved in g1 s transition of mitotic cell cycle	145.219	33	0.763	2.20029	6.95567e-08	5.53728e-06	R_vs_D_all	up
M16315	Go centromere complex assembly	165.095	40	0.727305	2.06368	7.27021e-08	5.72863e-06	R_vs_D_all	up
M27594	Reactome global genome nucleotide excision repair gg ner	282.598	84	0.670742	1.68213	7.49585e-08	5.84676e-06	R_vs_D_all	up
M15836	Go regulation of viral genome replication	305.076	93	0.618872	1.64019	8.33641e-08	6.43737e-06	R_vs_D_all	up
M24405	Go response to interleukin 12	186.165	48	0.684053	1.93922	9.89473e-08	7.56506e-06	R_vs_D_all	up
M11637	Go chromosome condensation	135.047	30	0.677078	2.25078	1.04366e-07	7.9011e-06	R_vs_D_all	up
M12435	Go mitotic spindle assembly	228.623	64	0.675967	1.78612	1.13743e-07	8.52741e-06	R_vs_D_all	up
M24666	Go copii coated vesicle budding	243.747	70	0.669303	1.74105	1.31327e-07	9.75105e-06	R_vs_D_all	up
M27230	Reactome hdacs deacetylate histones	139.968	32	0.773936	2.187	1.35604e-07	9.97274e-06	R_vs_D_all	up
M27381	Reactome interleukin 12 family signaling	203.338	55	0.676839	1.84853	1.54926e-07	1.12862e-05	R_vs_D_all	up
M27592	Reactome dna damage recognition in gg ner	156.482	38	0.715153	2.05898	1.61495e-07	1.16548e-05	R_vs_D_all	up
M22482	Go retrograde vesicle mediated transport golgi to endoplasmic reticulum	283.839	86	0.655304	1.65023	1.67984e-07	1.20109e-05	R_vs_D_all	up
M10932	Go t cell homeostasis	153.47	37	0.712766	2.07392	1.69844e-07	1.20324e-05	R_vs_D_all	up
M10078	Go mitotic cytokinesis	245.098	71	0.645909	1.72604	1.73228e-07	1.21606e-05	R_vs_D_all	up
M16780	Go mitotic chromosome condensation	90.3414	16	0.799664	2.82317	1.81026e-07	1.25936e-05	R_vs_D_all	up
M1062	Reactome antigen presentation folding assembly and peptide loading of class i mhc	118.247	25	0.793626	2.36494	1.86646e-07	1.28686e-05	R_vs_D_all	up
M10596	Go regulation of mitochondrial membrane permeability involved in apoptotic process	213.023	59	0.66508	1.80528	1.95998e-07	1.33937e-05	R_vs_D_all	up
M490	Reactome pyruvate metabolism and citric acid tca cycle	199.441	54	0.719586	1.84668	2.07119e-07	1.40296e-05	R_vs_D_all	up
M25375	Go positive regulation of membrane permeability	220.646	62	0.659188	1.7794	2.10922e-07	1.4163e-05	R_vs_D_all	up
M29081	Go ribonucleoside triphosphate metabolic process	262.179	78	0.655161	1.68064	2.15468e-07	1.43435e-05	R_vs_D_all	up
M14198	Go t cell migration	212.358	59	0.641727	1.79965	2.28753e-07	1.50977e-05	R_vs_D_all	up
M13233	Go nucleoside triphosphate biosynthetic process	253.522	75	0.656309	1.69015	2.62988e-07	1.72101e-05	R_vs_D_all	up
M12750	Go atp biosynthetic process	182.122	48	0.700225	1.8971	2.71887e-07	1.76429e-05	R_vs_D_all	up
M12137	Go negative regulation of chromosome segregation	167.984	43	0.71679	1.95331	3.05261e-07	1.96435e-05	R_vs_D_all	up
M12677	Go ribonucleoside triphosphate biosynthetic process	223.978	64	0.673706	1.74982	3.26103e-07	2.08113e-05	R_vs_D_all	up
M22147	Go autophagy of mitochondrion	254.977	76	0.67414	1.67748	3.33261e-07	2.10938e-05	R_vs_D_all	up
M10109	Go atp dependent chromatin remodeling	249.011	74	0.694289	1.68251	3.97057e-07	2.49275e-05	R_vs_D_all	up
M27113	Reactome copii mediated vesicle transport	228.053	66	0.661676	1.72767	4.20632e-07	2.61945e-05	R_vs_D_all	up
M27826	Reactome transcriptional regulation by e2f6	141.525	34	0.732241	2.08125	4.33204e-07	2.67616e-05	R_vs_D_all	up
M10426	Go ire1 mediated unfolded protein response	227.727	66	0.672742	1.72521	4.51851e-07	2.7692e-05	R_vs_D_all	up
M25212	Go positive regulation of viral life cycle	214.55	61	0.642649	1.75861	4.63504e-07	2.81825e-05	R_vs_D_all	up
M25193	Go positive regulation of establishment of protein localization to mitochondrion	203.66	57	0.673793	1.78649	5.02541e-07	3.03174e-05	R_vs_D_all	up
M15907	Go negative regulation of viral genome replication	195.308	54	0.634115	1.80841	5.51325e-07	3.27542e-05	R_vs_D_all	up
M1080	Reactome g2 m dna damage checkpoint	213.779	61	0.711093	1.75229	5.51418e-07	3.27542e-05	R_vs_D_all	up
M23678	Go g0 to g1 transition	165.571	43	0.716035	1.92524	5.63202e-07	3.31988e-05	R_vs_D_all	up
M10697	Go cell cycle dna replication	224.08	65	0.715448	1.72369	5.68804e-07	3.3275e-05	R_vs_D_all	up
M977	Reactome kinesins	202.352	57	0.668114	1.77502	6.78668e-07	3.94035e-05	R_vs_D_all	up
M8492	Kegg apoptosis	271.717	84	0.632984	1.61737	7.01046e-07	4.03991e-05	R_vs_D_all	up
M15464	Go positive regulation of cell killing	204.255	58	0.651313	1.76082	8.01031e-07	4.5819e-05	R_vs_D_all	up
M12260	Go positive regulation of protein localization to nucleus	250.607	76	0.680438	1.64873	8.29322e-07	4.70884e-05	R_vs_D_all	up
M10356	Go negative regulation of protein modification by small protein conjugation or removal	263.152	81	0.638109	1.62439	8.54275e-07	4.81512e-05	R_vs_D_all	up
M13034	Go multivesicular body organization	130.198	31	0.730094	2.09996	9.33756e-07	5.18429e-05	R_vs_D_all	up
M17906	Kegg vibrio cholerae infection	185.056	51	0.66139	1.81427	9.39594e-07	5.18429e-05	R_vs_D_all	up
M14057	Go natural killer cell activation	234.621	70	0.638308	1.67586	9.49193e-07	5.18429e-05	R_vs_D_all	up
M27182	Reactome condensation of prometaphase chromosomes	68.9955	11	0.83438	3.13616	9.50904e-07	5.18429e-05	R_vs_D_all	up
M590	Reactome mitochondrial protein import	219.126	64	0.658854	1.71192	9.5334e-07	5.18429e-05	R_vs_D_all	up
M16186	Go glycosyl compound catabolic process	149.585	38	0.696041	1.96823	9.96109e-07	5.3491e-05	R_vs_D_all	up
M27046	Reactome cytosolic sensors of pathogen associated dna	213.726	62	0.677237	1.7236	9.97502e-07	5.3491e-05	R_vs_D_all	up
M39009	Reactome sars cov infections	274.828	86	0.645766	1.59784	1.02589e-06	5.46337e-05	R_vs_D_all	up
M16465	Go dna replication independent nucleosome organization	149.311	38	0.760548	1.96462	1.06921e-06	5.65512e-05	R_vs_D_all	up
M11368	Go postreplication repair	186.993	52	0.677627	1.79801	1.11249e-06	5.84398e-05	R_vs_D_all	up
M22997	Go chromatin remodeling at centromere	129.471	31	0.752232	2.08824	1.14033e-06	5.93241e-05	R_vs_D_all	up
M15559	Go positive regulation of mitochondrial outer membrane permeabilization involved in apoptotic signaling pathway	140.719	35	0.666185	2.01027	1.14469e-06	5.93241e-05	R_vs_D_all	up
M27549	Reactome rho gtpases activate wasps and waves	143.388	36	0.683446	1.9915	1.18044e-06	6.07692e-05	R_vs_D_all	up
M11153	Reactome activation of atr in response to replication stress	146.065	37	0.771501	1.97385	1.21092e-06	6.19255e-05	R_vs_D_all	up
M15860	Go regulation of membrane permeability	258.664	80	0.628604	1.61665	1.26641e-06	6.43372e-05	R_vs_D_all	up
M12294	Kegg viral myocarditis	207.371	60	0.653948	1.72809	1.28609e-06	6.49095e-05	R_vs_D_all	up
M34065	Go chromatin silencing	142.972	36	0.676025	1.98573	1.3162e-06	6.59978e-05	R_vs_D_all	up
M11663	Go cytokinetic process	151.055	39	0.706984	1.93661	1.38509e-06	6.81006e-05	R_vs_D_all	up
M5583	Reactome mrna splicing minor pathway	186.042	52	0.714118	1.78886	1.38773e-06	6.81006e-05	R_vs_D_all	up
M12757	Go phagosome maturation	172.723	47	0.607767	1.83748	1.39038e-06	6.81006e-05	R_vs_D_all	up
M26939	Reactome transcription of e2f targets under negative control by dream complex	93.537	19	0.800695	2.4615	1.39341e-06	6.81006e-05	R_vs_D_all	up
M13155	Go protein localization to chromosome	255.474	79	0.638486	1.61693	1.44703e-06	7.02763e-05	R_vs_D_all	up
M2333	Kegg pathogenic escherichia coli infection	190.41	54	0.628205	1.76306	1.70874e-06	8.19985e-05	R_vs_D_all	up
M27560	Reactome negative regulation of mapk pathway	161.107	43	0.702985	1.87334	1.70963e-06	8.19985e-05	R_vs_D_all	up
M15083	Go negative regulation of nuclear division	198.063	57	0.667853	1.7374	1.78963e-06	8.53055e-05	R_vs_D_all	up
M27397	Reactome sumoylation of dna replication proteins	166.16	45	0.670534	1.84622	1.85511e-06	8.78843e-05	R_vs_D_all	up
M11809	Go response to interferon beta	113.101	26	0.781506	2.17502	2.01536e-06	9.48939e-05	R_vs_D_all	up
M25056	Go negative regulation of metaphase anaphase transition of cell cycle	141.176	36	0.730268	1.96077	2.09925e-06	9.82449e-05	R_vs_D_all	up
M19698	Go regulation of cellular ph	280.939	90	0.584969	1.56077	2.16228e-06	0.000100585	R_vs_D_all	up
M12841	Go inner mitochondrial membrane organization	173.471	48	0.675943	1.80699	2.19422e-06	0.00010146	R_vs_D_all	up
M5938	Hallmark reactive oxygen species pathway	176.046	49	0.675016	1.79639	2.23583e-06	0.000102768	R_vs_D_all	up
M23210	Go transferrin transport	140.794	36	0.654454	1.95547	2.3166e-06	0.000105851	R_vs_D_all	up
M29825	Reactome amino acids regulate mtorc1	191.52	55	0.651284	1.74109	2.40415e-06	0.000109205	R_vs_D_all	up
M14372	Go regulation of viral transcription	217.214	65	0.664922	1.67088	2.50006e-06	0.000112898	R_vs_D_all	up
M13634	Go multivesicular body sorting pathway	148.453	39	0.6525	1.90325	2.67187e-06	0.000119955	R_vs_D_all	up
M16351	Go regulation of cell killing	269.75	86	0.616986	1.56831	2.73951e-06	0.00012228	R_vs_D_all	up
M16788	Go leukocyte homeostasis	259.491	82	0.588582	1.58226	2.8933e-06	0.000128403	R_vs_D_all	up
M27194	Reactome regulation of plk1 activity at g2 m transition	269.398	86	0.617242	1.56627	2.92918e-06	0.000129252	R_vs_D_all	up
M16731	Go regulation of protein targeting	254.285	80	0.633087	1.58928	3.00964e-06	0.000132048	R_vs_D_all	up
M16848	Kegg epithelial cell signaling in helicobacter pylori infection	213.735	64	0.612494	1.6698	3.0345e-06	0.000132387	R_vs_D_all	up
M27698	Reactome dna damage bypass	172.048	48	0.702928	1.79216	3.06235e-06	0.000132851	R_vs_D_all	up
M29111	Go atp synthesis coupled proton transport	102.765	23	0.748596	2.23402	3.1981e-06	0.000137965	R_vs_D_all	up
M27820	Reactome gene and protein expression by jak stat signaling after interleukin 12 stimulation	139.365	36	0.707591	1.93563	3.34266e-06	0.0001434	R_vs_D_all	up
M27763	Reactome e3 ubiquitin ligases ubiquitinate target proteins	160.81	44	0.685461	1.82738	3.52402e-06	0.000150072	R_vs_D_all	up
M23320	Go positive regulation of protein dephosphorylation	155.433	42	0.723806	1.85039	3.53704e-06	0.000150072	R_vs_D_all	up
M16177	Go lymphocyte apoptotic process	225.528	69	0.608348	1.63426	3.70159e-06	0.000156195	R_vs_D_all	up
M16401	Go t cell apoptotic process	165.822	46	0.629267	1.80241	3.7989e-06	0.00015943	R_vs_D_all	up
M16271	Go ribonucleoside catabolic process	93.2684	20	0.733683	2.33171	3.84556e-06	0.000160516	R_vs_D_all	up
M14164	Go regulation of proton transport	93.2305	20	0.724917	2.33076	3.89003e-06	0.000161499	R_vs_D_all	up
M29829	Reactome diseases of programmed cell death	101.899	23	0.68844	2.2152	4.11694e-06	0.000170006	R_vs_D_all	up
M22577	Go nucleoside catabolic process	121.832	30	0.682133	2.03054	4.2156e-06	0.000173154	R_vs_D_all	up
M13792	Go regulation of establishment of protein localization to mitochondrion	231.981	72	0.63315	1.61098	4.65556e-06	0.000190213	R_vs_D_all	up
M9694	Reactome activation of the pre replicative complex	129.674	33	0.779726	1.96476	4.82841e-06	0.000196237	R_vs_D_all	up
M3812	Kegg amyotrophic lateral sclerosis als	170.047	48	0.688921	1.77133	4.86761e-06	0.000196794	R_vs_D_all	up
M27636	Reactome regulation of tp53 activity through phosphorylation	278.425	91	0.651603	1.52981	5.4589e-06	0.00021955	R_vs_D_all	up
M6999	Go fatty acid beta oxidation	228.635	71	0.666535	1.6101	5.49284e-06	0.000219771	R_vs_D_all	up
M29012	Go regulation of leukocyte mediated cytotoxicity	225.556	70	0.624013	1.61112	6.14226e-06	0.000244487	R_vs_D_all	up
M14184	Go dna synthesis involved in dna repair	176.854	51	0.685884	1.73386	6.19008e-06	0.000245127	R_vs_D_all	up
M6665	Go activation of cysteine type endopeptidase activity involved in apoptotic process	255.246	82	0.603094	1.55638	6.51638e-06	0.000256732	R_vs_D_all	up
M3528	Go dna replication initiation	142.113	38	0.757643	1.8699	6.58124e-06	0.000257971	R_vs_D_all	up
M25480	Go positive regulation of t cell migration	111.708	27	0.734003	2.06867	6.63024e-06	0.000258579	R_vs_D_all	up
M1009	Reactome endosomal sorting complex required for transport escrt	122.748	31	0.712394	1.97981	6.93636e-06	0.000269159	R_vs_D_all	up
M11207	Go proteasome assembly	69.8372	13	0.84329	2.68605	7.00657e-06	0.000270524	R_vs_D_all	up
M19818	Kegg non small cell lung cancer	181.083	53	0.63865	1.70833	7.67732e-06	0.000294947	R_vs_D_all	up
M16159	Go positive regulation of dephosphorylation	186.223	55	0.680628	1.69293	7.73017e-06	0.000295507	R_vs_D_all	up
M15915	Go regulation of natural killer cell mediated immunity	157.445	44	0.667057	1.78914	7.80874e-06	0.00029704	R_vs_D_all	up
M27201	Reactome eph ephrin signaling	258.973	84	0.595472	1.5415	8.19187e-06	0.000310086	R_vs_D_all	up
M27749	Reactome aurka activation by tpx2	226.578	71	0.645725	1.59562	8.2678e-06	0.000311434	R_vs_D_all	up
M18810	Reactome pd 1 signaling	93.6354	21	0.798611	2.22942	8.3315e-06	0.00031231	R_vs_D_all	up
M27748	Reactome tbc rabgaps	151.387	42	0.704534	1.80222	9.3212e-06	0.000347721	R_vs_D_all	up
M16121	Kegg fc gamma r mediated phagocytosis	280.292	93	0.604582	1.50695	9.43485e-06	0.000350269	R_vs_D_all	up
M26940	Reactome transcription of e2f targets under negative control by p107 rbl1 and p130 rbl2 in complex with hdac1	78.2286	16	0.839327	2.44464	9.58535e-06	0.000354153	R_vs_D_all	up
M27762	Reactome synthesis of active ubiquitin roles of e1 and e2 enzymes	118.671	30	0.740566	1.97784	9.76871e-06	0.000359209	R_vs_D_all	up
M13848	Go translesion synthesis	151.046	42	0.682209	1.79816	1.01018e-05	0.000369697	R_vs_D_all	up
M12044	Go histone exchange	153.617	43	0.726391	1.78624	1.02907e-05	0.000374833	R_vs_D_all	up
M10211	Go attachment of spindle microtubules to kinetochore	129.019	34	0.673276	1.89734	1.1514e-05	0.000417422	R_vs_D_all	up
M25437	Go regulation of macrophage apoptotic process	58.4806	10	0.728591	2.92403	1.22061e-05	0.000439478	R_vs_D_all	up
M27308	Reactome ephb mediated forward signaling	144.899	40	0.638875	1.81124	1.22921e-05	0.000439478	R_vs_D_all	up
M22373	Go tricarboxylic acid cycle	126.034	33	0.730479	1.90961	1.22931e-05	0.000439478	R_vs_D_all	up
M9726	Kegg pancreatic cancer	219.371	69	0.626778	1.58964	1.2737e-05	0.00045215	R_vs_D_all	up
M6391	Kegg peroxisome	236.811	76	0.644787	1.55796	1.27646e-05	0.00045215	R_vs_D_all	up
M29714	Reactome deposition of new cenpa containing nucleosomes at the centromere	111.992	28	0.754926	1.99987	1.31218e-05	0.000462678	R_vs_D_all	up
M1835	Kegg glioma	198.81	61	0.620439	1.62959	1.38153e-05	0.000484919	R_vs_D_all	up
M14690	Reactome mitochondrial fatty acid beta oxidation	130.866	35	0.69928	1.86951	1.42897e-05	0.0004993	R_vs_D_all	up
M13355	Go regulation of release of cytochrome c from mitochondria	165.241	48	0.659425	1.72126	1.4457e-05	0.000502867	R_vs_D_all	up
M14571	Go regulation of mitochondrial membrane potential	215.857	68	0.598545	1.58718	1.55321e-05	0.000537843	R_vs_D_all	up
M29089	Go deoxyribonucleotide metabolic process	127.803	34	0.675671	1.87946	1.56114e-05	0.000538175	R_vs_D_all	up
M27811	Reactome regulation of pten gene transcription	192.947	59	0.647323	1.63514	1.62501e-05	0.000557703	R_vs_D_all	up
M808	Reactome cyclin a b1 b2 associated events during g2 m transition	102.707	25	0.741583	2.05415	1.65853e-05	0.000566689	R_vs_D_all	up
M14097	Go virion assembly	143.452	40	0.656861	1.79316	1.73155e-05	0.000589032	R_vs_D_all	up
M16523	Reactome generation of second messenger molecules	121.934	32	0.739131	1.90522	1.74002e-05	0.000589317	R_vs_D_all	up
M27600	Reactome transcription coupled nucleotide excision repair tc ner	239.754	78	0.667199	1.53689	1.85919e-05	0.00062693	R_vs_D_all	up
M15534	Go erad pathway	286.038	97	0.627931	1.47442	1.88623e-05	0.000633282	R_vs_D_all	up
M321	Kegg chronic myeloid leukemia	227.267	73	0.605726	1.55662	1.90239e-05	0.000635943	R_vs_D_all	up
M3985	Kegg citrate cycle tca cycle	113.34	29	0.735094	1.95413	1.91099e-05	0.000636065	R_vs_D_all	up
M17673	Kegg cardiac muscle contraction	204.685	64	0.616048	1.5991	1.94627e-05	0.000642632	R_vs_D_all	up
M13530	Go phagosome acidification	110.49	28	0.626451	1.97303	1.95365e-05	0.000642632	R_vs_D_all	up
M24527	Go macrophage apoptotic process	63.589	12	0.708844	2.64954	1.95569e-05	0.000642632	R_vs_D_all	up
M38995	Reactome ras processing	96.372	23	0.739508	2.09504	1.99178e-05	0.000650529	R_vs_D_all	up
M27694	Reactome rna polymerase ii transcription termination	207.066	65	0.662569	1.59282	1.99657e-05	0.000650529	R_vs_D_all	up
M506	Reactome insulin receptor recycling	101.992	25	0.634783	2.03985	2.01633e-05	0.000654204	R_vs_D_all	up
M15834	Go cytolysis	81.7731	18	0.767777	2.27148	2.04696e-05	0.000661365	R_vs_D_all	up
M10494	Go endosome organization	236.586	77	0.62351	1.53627	2.11823e-05	0.000681541	R_vs_D_all	up
M991	Reactome transferrin endocytosis and recycling	118.398	31	0.619165	1.90965	2.13556e-05	0.000684264	R_vs_D_all	up
M23222	Go regulation of cell cell adhesion mediated by integrin	60.0673	11	0.78503	2.73033	2.18421e-05	0.000696961	R_vs_D_all	up
M22196	Go protein insertion into mitochondrial membrane involved in apoptotic signaling pathway	115.516	30	0.687018	1.92526	2.21704e-05	0.000704525	R_vs_D_all	up
M1749	Kegg vegf signaling pathway	221.244	71	0.654741	1.55806	2.32756e-05	0.000736615	R_vs_D_all	up
M10581	Go positive regulation of leukocyte apoptotic process	104.235	26	0.616902	2.00452	2.34661e-05	0.000739614	R_vs_D_all	up
M10088	Go regulation of double strand break repair	250.675	83	0.569123	1.51009	2.3812e-05	0.000747463	R_vs_D_all	up
M27556	Reactome raf activation	123.315	33	0.719918	1.86842	2.43137e-05	0.000759836	R_vs_D_all	up
M13060	Go substantia nigra development	147.251	42	0.693818	1.75298	2.44029e-05	0.000759836	R_vs_D_all	up
M5892	Hallmark cholesterol homeostasis	218.416	70	0.614679	1.56011	2.48614e-05	0.000767965	R_vs_D_all	up
M985	Reactome negative regulators of ddx58 ifih1 signaling	125.923	34	0.6769	1.8518	2.48629e-05	0.000767965	R_vs_D_all	up
M27599	Reactome formation of tc ner pre incision complex	175.506	53	0.685555	1.65572	2.55158e-05	0.000784991	R_vs_D_all	up
M15600	Go localization within membrane	269.639	91	0.589742	1.48153	2.60413e-05	0.00079798	R_vs_D_all	up
M1079	Reactome apc cdc20 mediated degradation of nek2a	103.806	26	0.73755	1.99627	2.63182e-05	0.000803278	R_vs_D_all	up
M12918	Go transcription elongation from rna polymerase ii promoter	250.061	83	0.638064	1.50639	2.65834e-05	0.000808178	R_vs_D_all	up
M23806	Go viral budding	103.618	26	0.710548	1.99266	2.76733e-05	0.000838012	R_vs_D_all	up
M34113	Go hexose catabolic process	177.545	54	0.645862	1.64393	2.8408e-05	0.000856901	R_vs_D_all	up
M10649	Go regulation of leukocyte apoptotic process	237.422	78	0.571491	1.52193	2.85628e-05	0.000858217	R_vs_D_all	up
M11716	Reactome formation of atp by chemiosmotic coupling	77.6786	17	0.786678	2.28466	2.87759e-05	0.00086127	R_vs_D_all	up
M23084	Go regulation of sodium proton antiporter activity	42.2883	6	0.891462	3.52402	2.97826e-05	0.000887958	R_vs_D_all	up
M10086	Go meiotic chromosome segregation	251.77	84	0.583491	1.49863	3.02762e-05	0.000899204	R_vs_D_all	up
M15495	Go cell adhesion mediated by integrin	202.356	64	0.583975	1.58091	3.0831e-05	0.000910904	R_vs_D_all	up
M26971	Reactome polo like kinase mediated events	74.4643	16	0.822029	2.32701	3.09061e-05	0.000910904	R_vs_D_all	up
M15012	Go positive regulation of cell cycle arrest	236.939	78	0.627118	1.51884	3.11892e-05	0.000915752	R_vs_D_all	up
M23295	Go nucleobase containing small molecule catabolic process	158.88	47	0.609743	1.69021	3.31952e-05	0.000970961	R_vs_D_all	up
M23491	Go viral budding via host escrt complex	88.8111	21	0.702862	2.11455	3.34815e-05	0.000973329	R_vs_D_all	up
M23221	Go cell cell adhesion mediated by integrin	77.1714	17	0.737916	2.26975	3.35283e-05	0.000973329	R_vs_D_all	up
M23489	Go single stranded viral rna replication via double stranded dna intermediate	80.0057	18	0.68591	2.22238	3.46459e-05	0.00100201	R_vs_D_all	up
M12852	Go cellular response to hydrogen peroxide	258.227	87	0.588237	1.48406	3.50604e-05	0.00100624	R_vs_D_all	up
M11823	Go nad metabolic process	161.199	48	0.61897	1.67916	3.50975e-05	0.00100624	R_vs_D_all	up
M11365	Go negative regulation of type i interferon production	148.252	43	0.646665	1.72386	3.51833e-05	0.00100624	R_vs_D_all	up
M1002	Reactome ddx58 ifih1 mediated induction of interferon alpha beta	204.029	65	0.638763	1.56946	3.61837e-05	0.00102781	R_vs_D_all	up
M26954	Reactome translocation of slc2a4 glut4 to the plasma membrane	213.954	69	0.660116	1.55039	3.62514e-05	0.00102781	R_vs_D_all	up
M16043	Go positive regulation of interferon gamma production	196.518	62	0.615309	1.58483	3.63366e-05	0.00102781	R_vs_D_all	up
M10572	Go protein homotetramerization	168.33	51	0.647469	1.65029	3.94921e-05	0.00111031	R_vs_D_all	up
M13434	Go release of cytochrome c from mitochondria	188.571	59	0.623088	1.59806	3.95411e-05	0.00111031	R_vs_D_all	up
M29196	Go positive regulation of natural killer cell mediated cytotoxicity	96.6448	24	0.695994	2.01343	4.01699e-05	0.00112388	R_vs_D_all	up
M16504	Go autophagosome organization	271.861	93	0.630398	1.46162	4.06491e-05	0.00113318	R_vs_D_all	up
M14887	Go interaction with symbiont	223.154	73	0.61709	1.52845	4.11027e-05	0.00114171	R_vs_D_all	up
M29724	Reactome cyclin d associated events in g1	157.844	47	0.622749	1.67919	4.15794e-05	0.0011487	R_vs_D_all	up
M784	Reactome citric acid cycle tca cycle	90.8799	22	0.78133	2.06545	4.16519e-05	0.0011487	R_vs_D_all	up
M12015	Go negative regulation of response to biotic stimulus	249.815	84	0.62671	1.48699	4.27106e-05	0.0011737	R_vs_D_all	up
M26897	Reactome translesion synthesis by y family dna polymerases bypasses lesions on dna template	136.923	39	0.683803	1.75542	4.28821e-05	0.00117424	R_vs_D_all	up
M27010	Reactome hiv elongation arrest and recovery	118.217	32	0.738634	1.84715	4.40177e-05	0.00119301	R_vs_D_all	up
M10993	Go positive regulation of lymphocyte migration	118.212	32	0.682185	1.84707	4.40722e-05	0.00119301	R_vs_D_all	up
M22399	Go chromatin silencing at telomere	51.5327	9	0.738105	2.86293	4.41245e-05	0.00119301	R_vs_D_all	up
M10232	Go positive regulation of lymphocyte apoptotic process	70.3015	15	0.742713	2.34338	4.42342e-05	0.00119301	R_vs_D_all	up
M22605	Go meiotic chromosome condensation	44.7767	7	0.87139	3.19834	4.43401e-05	0.00119301	R_vs_D_all	up
M10425	Go b cell homeostasis	107.244	28	0.592929	1.91508	4.54221e-05	0.00121788	R_vs_D_all	up
M27606	Reactome trna processing in the nucleus	182.736	57	0.644022	1.60294	4.64843e-05	0.00124205	R_vs_D_all	up
M748	Reactome recruitment of mitotic centrosome proteins and complexes	239.376	80	0.634146	1.4961	4.84292e-05	0.00128955	R_vs_D_all	up
M26905	Reactome release of apoptotic factors from the mitochondria	33.5385	4	0.917289	4.19232	4.92401e-05	0.00130664	R_vs_D_all	up
M12780	Go regulation of spindle organization	133.611	38	0.663624	1.75803	5.02275e-05	0.00132394	R_vs_D_all	up
M550	Reactome antiviral mechanism by ifn stimulated genes	241.602	81	0.577855	1.49137	5.0235e-05	0.00132394	R_vs_D_all	up
M15692	Go pyrimidine nucleoside metabolic process	122.981	34	0.674238	1.80854	5.07958e-05	0.00133417	R_vs_D_all	up
M39005	Reactome diseases of mitotic cell cycle	128.254	36	0.684355	1.78131	5.12123e-05	0.00134055	R_vs_D_all	up
M23985	Go kinetochore assembly	75.6721	17	0.737999	2.22565	5.24861e-05	0.00136925	R_vs_D_all	up
M11776	Go cristae formation	120.136	33	0.684055	1.82024	5.30167e-05	0.00137501	R_vs_D_all	up
M11046	Go regulation of superoxide anion generation	81.4501	19	0.721757	2.14342	5.30631e-05	0.00137501	R_vs_D_all	up
M539	Reactome trans golgi network vesicle budding	214.299	70	0.631866	1.53071	5.3979e-05	0.00139407	R_vs_D_all	up
M10862	Go transcription coupled nucleotide excision repair	221.631	73	0.65716	1.51802	5.43563e-05	0.00139913	R_vs_D_all	up
M10612	Go cellular response to uv	236.266	79	0.6305	1.49535	5.45833e-05	0.00140031	R_vs_D_all	up
M13390	Go regulation of cytokinesis	238.674	80	0.620485	1.49171	5.48275e-05	0.00140191	R_vs_D_all	up
M11851	Go dicarboxylic acid metabolic process	260.241	89	0.613314	1.46203	5.68477e-05	0.00144877	R_vs_D_all	up
M10062	Go regulation of t cell receptor signaling pathway	146.025	43	0.613547	1.69796	5.77518e-05	0.00146697	R_vs_D_all	up
M22487	Go inflammatory cell apoptotic process	89.5612	22	0.64725	2.03548	5.99148e-05	0.00151692	R_vs_D_all	up
M27282	Reactome ire1alpha activates chaperones	163.73	50	0.66192	1.6373	6.07505e-05	0.00153306	R_vs_D_all	up
M13021	Go lysosome localization	220.99	73	0.624547	1.51363	6.10944e-05	0.00153671	R_vs_D_all	up
M14642	Go regulation of tumor necrosis factor mediated signaling pathway	171.279	53	0.641739	1.61584	6.14012e-05	0.0015393	R_vs_D_all	up
M897	Reactome biosynthesis of the n glycan precursor dolichol lipid linked oligosaccharide llo and transfer to a nascent protein	223.392	74	0.665546	1.5094	6.15959e-05	0.0015393	R_vs_D_all	up
M16672	Go negative regulation of viral transcription	103.286	27	0.681556	1.91271	6.21734e-05	0.00154872	R_vs_D_all	up
M22969	Go ubiquitin dependent erad pathway	225.674	75	0.628932	1.50449	6.3407e-05	0.00157437	R_vs_D_all	up
M10835	Go spindle localization	155.804	47	0.66104	1.65749	6.44197e-05	0.00158814	R_vs_D_all	up
M23700	Go late endosome to vacuole transport	92.0938	23	0.641312	2.00204	6.45097e-05	0.00158814	R_vs_D_all	up
M10551	Go dna templated transcription termination	225.558	75	0.623613	1.50372	6.47401e-05	0.00158814	R_vs_D_all	up
M25071	Go mitotic cytokinetic process	92.0781	23	0.696551	2.0017	6.47845e-05	0.00158814	R_vs_D_all	up
M9052	Kegg phosphatidylinositol signaling system	218.134	72	0.615955	1.51482	6.57884e-05	0.00160765	R_vs_D_all	up
M14788	Go regulation of superoxide metabolic process	113.853	31	0.632756	1.83634	6.64614e-05	0.00161897	R_vs_D_all	up
M23490	Go viral rna genome replication	116.467	32	0.669504	1.8198	6.74949e-05	0.00163423	R_vs_D_all	up
M2881	Reactome lysosome vesicle biogenesis	119.133	33	0.689905	1.80504	6.75107e-05	0.00163423	R_vs_D_all	up
M39007	Reactome potential therapeutics for sars	129.651	37	0.677356	1.75205	6.83372e-05	0.00164906	R_vs_D_all	up
M12847	Go protein localization to vacuole	195.489	63	0.642623	1.5515	7.18863e-05	0.0017293	R_vs_D_all	up
M11859	Go positive regulation of release of cytochrome c from mitochondria	105.39	28	0.668642	1.88196	7.28321e-05	0.00174173	R_vs_D_all	up
M783	Reactome processing of capped intronless pre mrna	105.388	28	0.694032	1.88194	7.28539e-05	0.00174173	R_vs_D_all	up
M29569	Reactome hiv transcription elongation	142.2	42	0.707992	1.69286	7.58947e-05	0.00180489	R_vs_D_all	up
M16750	Go antigen processing and presentation of endogenous peptide antigen	68.5328	15	0.809092	2.28443	7.611e-05	0.00180489	R_vs_D_all	up
M27818	Reactome cristae formation	105.211	28	0.69635	1.87876	7.61971e-05	0.00180489	R_vs_D_all	up
M16164	Go positive regulation of natural killer cell mediated immunity	107.806	29	0.688046	1.85872	7.83377e-05	0.00184992	R_vs_D_all	up
M489	Reactome inhibition of the proteolytic activity of apc c required for the onset of anaphase by mitotic spindle checkpoint components	85.7218	21	0.766711	2.04099	7.93503e-05	0.00186812	R_vs_D_all	up
M27824	Reactome runx3 regulates p14 arf	53.0472	10	0.679061	2.65236	7.99834e-05	0.0018773	R_vs_D_all	up
M14333	Go histone ubiquitination	154.663	47	0.662046	1.64535	8.20379e-05	0.00191969	R_vs_D_all	up
M27623	Reactome signaling by moderate kinase activity braf mutants	141.818	42	0.638269	1.68831	8.25534e-05	0.00192591	R_vs_D_all	up
M14029	Go termination of rna polymerase ii transcription	123.557	35	0.648782	1.76509	8.29789e-05	0.00192734	R_vs_D_all	up
M19096	Kegg bladder cancer	139.204	41	0.569372	1.69761	8.31136e-05	0.00192734	R_vs_D_all	up
M27641	Reactome regulation of tp53 expression and degradation	128.715	37	0.639951	1.73939	8.47508e-05	0.00195942	R_vs_D_all	up
M27557	Reactome map2k and mapk activation	131.153	38	0.638143	1.72569	8.81683e-05	0.00203235	R_vs_D_all	up
M22158	Go double strand break repair via break induced replication	58.9496	12	0.794948	2.45623	8.97385e-05	0.00206238	R_vs_D_all	up
M27215	Reactome nuclear envelope ne reassembly	221.254	74	0.621502	1.49496	9.03474e-05	0.00207022	R_vs_D_all	up
M11279	Go monosaccharide catabolic process	196.54	64	0.61944	1.53547	9.40295e-05	0.00214821	R_vs_D_all	up
M24380	Go dna cytosine deamination	49.3522	9	0.823738	2.74179	9.4521e-05	0.00215307	R_vs_D_all	up
M29841	Reactome selective autophagy	225.809	76	0.625934	1.48559	9.53751e-05	0.00216614	R_vs_D_all	up
M17726	Kegg drug metabolism other enzymes	112.351	31	0.693393	1.81211	9.58035e-05	0.00216949	R_vs_D_all	up
M11050	Go lymphocyte costimulation	173.994	55	0.629925	1.58176	9.77593e-05	0.0022073	R_vs_D_all	up
M1840	Kegg glutathione metabolism	140.981	42	0.613523	1.67834	9.91264e-05	0.00223164	R_vs_D_all	up
M11502	Go regulation of protein targeting to membrane	122.637	35	0.666011	1.75196	0.000102756	0.00230663	R_vs_D_all	up
M12048	Go nucleotide excision repair dna damage recognition	90.2843	23	0.689722	1.9627	0.000104707	0.00234362	R_vs_D_all	up
M919	Reactome platelet sensitization by ldl	73.2628	17	0.798268	2.15479	0.000106564	0.00237829	R_vs_D_all	up
M1074	Reactome nucleotide binding domain leucine rich repeat containing receptor nlr signaling pathways	173.48	55	0.624221	1.57709	0.0001082	0.00240783	R_vs_D_all	up
M22826	Go base conversion or substitution editing	78.8854	19	0.731661	2.07593	0.000110022	0.00244135	R_vs_D_all	up
M27589	Reactome dna double strand break response	140.36	42	0.666263	1.67096	0.00011343	0.00250976	R_vs_D_all	up
M27008	Reactome transcription of the hiv genome	207.771	69	0.660046	1.50559	0.000113854	0.00251194	R_vs_D_all	up
M13033	Go response to protozoan	89.9336	23	0.701268	1.95508	0.000114908	0.00252798	R_vs_D_all	up
M14656	Go endocytic recycling	155.561	48	0.677758	1.62043	0.000115548	0.00253483	R_vs_D_all	up
M15930	Go regulation of catecholamine metabolic process	67.062	15	0.713947	2.2354	0.000118758	0.00259786	R_vs_D_all	up
M27190	Reactome oncogene induced senescence	116.74	33	0.5812	1.76878	0.00011917	0.00259951	R_vs_D_all	up
M6370	Kegg p53 signaling pathway	199.939	66	0.559276	1.51469	0.000124531	0.00270881	R_vs_D_all	up
M14952	Go nucleoside bisphosphate biosynthetic process	197.47	65	0.635086	1.519	0.000124925	0.00270976	R_vs_D_all	up
M34112	Go viral release from host cell	116.526	33	0.677834	1.76554	0.000125299	0.00271025	R_vs_D_all	up
M15937	Go ubiquitin dependent protein catabolic process via the multivesicular body sorting pathway	89.5807	23	0.72539	1.94741	0.000126135	0.00272072	R_vs_D_all	up
M805	Reactome formation of rna pol ii elongation complex	177.515	57	0.675798	1.55715	0.000130078	0.00279794	R_vs_D_all	up
M12988	Go monosaccharide biosynthetic process	252.83	88	0.588666	1.43654	0.000130806	0.00280319	R_vs_D_all	up
M22573	Go purine nucleoside triphosphate catabolic process	38.4204	6	0.812174	3.2017	0.000131048	0.00280319	R_vs_D_all	up
M27226	Reactome sumoylation of dna damage response and repair proteins	223.969	76	0.601618	1.47348	0.000131452	0.00280407	R_vs_D_all	up
M1870	Reactome glucose metabolism	247.938	86	0.598669	1.4415	0.000133224	0.00283404	R_vs_D_all	up
M16940	Go regulation of t cell migration	131.873	39	0.64531	1.69068	0.000134066	0.00284412	R_vs_D_all	up
M10203	Go endoplasmic reticulum to cytosol transport	102.886	28	0.719944	1.83726	0.000136091	0.00287917	R_vs_D_all	up
M27651	Reactome copi independent golgi to er retrograde traffic	159.757	50	0.640462	1.59757	0.00013738	0.00289849	R_vs_D_all	up
M12685	Go protein k11 linked ubiquitination	105.357	29	0.725857	1.8165	0.000143196	0.00301297	R_vs_D_all	up
M16069	Go regulation of viral entry into host cell	115.904	33	0.656816	1.75612	0.00014492	0.00304096	R_vs_D_all	up
M24705	Go positive regulation of cell aging	66.373	15	0.668437	2.21243	0.000145979	0.00305488	R_vs_D_all	up
M12662	Go neural nucleus development	176.838	57	0.648072	1.55121	0.000148174	0.0030849	R_vs_D_all	up
M26973	Reactome mitochondrial biogenesis	254.448	89	0.603344	1.42948	0.000148212	0.0030849	R_vs_D_all	up
M13768	Go pyrimidine containing compound metabolic process	230.314	79	0.593475	1.45769	0.000153068	0.00317739	R_vs_D_all	up
M13286	Go lipoprotein biosynthetic process	266.116	94	0.609896	1.41551	0.00015348	0.00317741	R_vs_D_all	up
M27942	Reactome late endosomal microautophagy	112.983	32	0.664611	1.76536	0.000155051	0.00319583	R_vs_D_all	up
M16400	Go protein exit from endoplasmic reticulum	149.074	46	0.656069	1.62036	0.000155198	0.00319583	R_vs_D_all	up
M1441	Reactome p38mapk events	60.21	13	0.793378	2.31577	0.000157133	0.00322708	R_vs_D_all	up
M34214	Go modulation by symbiont of entry into host	131.107	39	0.658404	1.68086	0.000158691	0.00325042	R_vs_D_all	up
M15218	Go arp2 3 complex mediated actin nucleation	120.632	35	0.600042	1.72331	0.000162841	0.00332662	R_vs_D_all	up
M10507	Go positive regulation of neuron death	253.819	89	0.572811	1.42595	0.000164065	0.00333355	R_vs_D_all	up
M13232	Go regulation of cell adhesion mediated by integrin	141.185	43	0.570015	1.64168	0.000164358	0.00333355	R_vs_D_all	up
M27541	Reactome response to metal ions	60.0627	13	0.769212	2.3101	0.000164476	0.00333355	R_vs_D_all	up
M24585	Go signal transduction involved in cell cycle checkpoint	215.32	73	0.613297	1.4748	0.000167378	0.00338135	R_vs_D_all	up
M29203	Go datp metabolic process	34.2472	5	0.80552	3.42472	0.00016771	0.00338135	R_vs_D_all	up
M10569	Go regulation of dna dependent dna replication	163.698	52	0.664626	1.57402	0.000169999	0.00341857	R_vs_D_all	up
M16193	Go protein tetramerization	227.257	78	0.605037	1.45678	0.000170931	0.00342839	R_vs_D_all	up
M23402	Go response to isolation stress	37.6712	6	0.869957	3.13927	0.000173764	0.00347617	R_vs_D_all	up
M27385	Reactome other interleukin signaling	88.3478	23	0.658413	1.9206	0.000174281	0.0034775	R_vs_D_all	up
M27618	Reactome tp53 regulates transcription of dna repair genes	185.816	61	0.660646	1.52308	0.000175346	0.00348975	R_vs_D_all	up
M11125	Go negative regulation of innate immune response	165.892	53	0.664005	1.56502	0.000180254	0.0035782	R_vs_D_all	up
M27570	Reactome hdr through homologous recombination hrr	200.302	67	0.669814	1.49479	0.000181431	0.00359233	R_vs_D_all	up
M1039	Reactome apc c cdc20 mediated degradation of cyclin b	90.8436	24	0.696971	1.89257	0.000185318	0.00365991	R_vs_D_all	up
M4085	Kegg primary immunodeficiency	120.045	35	0.622243	1.71493	0.000186023	0.00366446	R_vs_D_all	up
M27779	Reactome rab gefs exchange gtp for gdp on rabs	250.458	88	0.589664	1.42306	0.000192124	0.00377501	R_vs_D_all	up
M15953	Go execution phase of apoptosis	238.446	83	0.590361	1.43642	0.000195127	0.00382429	R_vs_D_all	up
M16579	Go regulation of lymphocyte migration	175.243	57	0.604979	1.53722	0.00020081	0.00392343	R_vs_D_all	up
M24317	Go selective autophagy	177.699	58	0.633017	1.53188	0.000201202	0.00392343	R_vs_D_all	up
M13554	Go ephrin receptor signaling pathway	231.035	80	0.584715	1.44397	0.000202895	0.0039465	R_vs_D_all	up
M22203	Go t cell mediated cytotoxicity	135.05	41	0.626263	1.64695	0.000204912	0.0039757	R_vs_D_all	up
M29082	Go deoxyribonucleoside triphosphate metabolic process	70.9216	17	0.653747	2.08593	0.000208946	0.00403484	R_vs_D_all	up
M13933	Go nadh metabolic process	132.404	40	0.615244	1.65504	0.000209005	0.00403484	R_vs_D_all	up
M15725	Go actin nucleation	150.011	47	0.596387	1.59586	0.000214669	0.00413384	R_vs_D_all	up
M14214	Go negative regulation of i kappab kinase nf kappab signaling	142.339	44	0.635758	1.61748	0.000219591	0.00421812	R_vs_D_all	up
M29206	Go pyrimidine ribonucleoside metabolic process	56.0921	12	0.768381	2.33717	0.000222645	0.004262	R_vs_D_all	up
M10686	Go protein localization to kinetochore	73.5286	18	0.753846	2.04246	0.000222979	0.004262	R_vs_D_all	up
M16418	Go positive regulation of chromosome segregation	111.377	32	0.683737	1.74027	0.000225481	0.00429917	R_vs_D_all	up
M26982	Reactome budding and maturation of hiv virion	100.794	28	0.678666	1.79989	0.000226993	0.00431734	R_vs_D_all	up
M13881	Reactome signalling to erks	111.327	32	0.689501	1.73949	0.000228102	0.00432777	R_vs_D_all	up
M10294	Reactome unfolded protein response upr	254.097	90	0.619969	1.41165	0.00022918	0.00432995	R_vs_D_all	up
M12343	Go regulation of substrate adhesion dependent cell spreading	149.684	47	0.585609	1.59238	0.000229338	0.00432995	R_vs_D_all	up
M962	Reactome iron uptake and transport	174.505	57	0.566489	1.53075	0.000230793	0.00434679	R_vs_D_all	up
M23981	Go attachment of mitotic spindle microtubules to kinetochore	64.8092	15	0.671414	2.16031	0.000232022	0.0043593	R_vs_D_all	up
M18530	Go cellular component disassembly involved in execution phase of apoptosis	113.846	33	0.624472	1.72494	0.00023307	0.00436837	R_vs_D_all	up
M23675	Go dna deamination	58.8814	13	0.735524	2.26467	0.00023664	0.00442453	R_vs_D_all	up
M25357	Go negative regulation of protein localization to membrane	97.8272	27	0.688941	1.81162	0.00024426	0.00455598	R_vs_D_all	up
M11879	Go regulation of nuclease activity	84.301	22	0.707599	1.91593	0.00024496	0.00455804	R_vs_D_all	up
M3126	Kegg leishmania infection	203.333	69	0.593949	1.47343	0.000250257	0.00464539	R_vs_D_all	up
M12643	Go protein localization to chromosome centromeric region	84.1695	22	0.711989	1.91294	0.000253511	0.00469177	R_vs_D_all	up
M19312	Reactome dna strand elongation	110.862	32	0.716219	1.73221	0.00025397	0.00469177	R_vs_D_all	up
M24764	Go autophagosome maturation	128.924	39	0.671087	1.65288	0.000254858	0.00469692	R_vs_D_all	up
M26908	Reactome smac xiap regulated apoptotic response	39.9921	7	0.84289	2.85658	0.000255844	0.00470388	R_vs_D_all	up
M18615	Kegg allograft rejection	118.599	35	0.649796	1.69427	0.000257421	0.00472163	R_vs_D_all	up
M918	Reactome n glycan trimming in the er and calnexin calreticulin cycle	115.975	34	0.673635	1.70552	0.000259392	0.00474651	R_vs_D_all	up
M15019	Go nuclear envelope organization	159.031	51	0.643608	1.55913	0.000260468	0.00475492	R_vs_D_all	up
M12278	Go mitochondrial electron transport ubiquinol to cytochrome c	61.484	14	0.777069	2.19586	0.000262325	0.0047695	R_vs_D_all	up
M12232	Go fatty acyl coa metabolic process	128.787	39	0.621194	1.65111	0.000262501	0.0047695	R_vs_D_all	up
M13266	Kegg renal cell carcinoma	202.813	69	0.622122	1.46966	0.000273938	0.00496561	R_vs_D_all	up
M22139	Go protein deneddylation	49.2919	10	0.818669	2.4646	0.000279468	0.00505398	R_vs_D_all	up
M11521	Kegg glycolysis gluconeogenesis	171.002	56	0.615424	1.52681	0.000280624	0.00506303	R_vs_D_all	up
M14637	Go deoxyribose phosphate catabolic process	78.2645	20	0.719237	1.95661	0.000281647	0.00506964	R_vs_D_all	up
M27251	Reactome hsp90 chaperone cycle for steroid hormone receptors shr	166.015	54	0.629036	1.53717	0.000283786	0.00508845	R_vs_D_all	up
M15781	Go response to cadmium ion	178.3	59	0.578828	1.51101	0.00028401	0.00508845	R_vs_D_all	up
M10730	Go nadp metabolic process	118.084	35	0.659391	1.68692	0.000288634	0.00515168	R_vs_D_all	up
M22557	Go activation of cysteine type endopeptidase activity involved in apoptotic process by cytochrome c	39.6515	7	0.749256	2.83225	0.000289071	0.00515168	R_vs_D_all	up
M14914	Go response to gamma radiation	156.003	50	0.631165	1.56003	0.00028954	0.00515168	R_vs_D_all	up
M14732	Go histone mrna metabolic process	91.7703	25	0.702594	1.83541	0.000290407	0.00515523	R_vs_D_all	up
M11888	Go modulation by symbiont of host cellular process	94.3818	26	0.712048	1.81503	0.000295287	0.00522983	R_vs_D_all	up
M34177	Go mitotic g1 s transition checkpoint	190.184	64	0.613235	1.48581	0.000300132	0.00530348	R_vs_D_all	up
M11965	Go regulation of ire1 mediated unfolded protein response	61.0227	14	0.743431	2.17938	0.000300986	0.00530642	R_vs_D_all	up
M10663	Go phosphatidylcholine biosynthetic process	125.563	38	0.63704	1.65215	0.000303076	0.0053311	R_vs_D_all	up
M23980	Go chromosome movement towards spindle pole	39.4753	7	0.830099	2.81967	0.000307873	0.00540318	R_vs_D_all	up
M16666	Go cellular response to interferon beta	72.3236	18	0.737723	2.00899	0.000311386	0.00545243	R_vs_D_all	up
M22136	Go meiotic spindle organization	55.0034	12	0.769815	2.29181	0.00031271	0.00546323	R_vs_D_all	up
M27614	Reactome tp53 regulates transcription of cell cycle genes	153.068	49	0.62529	1.56192	0.000316058	0.00550622	R_vs_D_all	up
M11026	Go serine family amino acid biosynthetic process	63.7464	15	0.756612	2.12488	0.000316597	0.00550622	R_vs_D_all	up
M27635	Reactome tp53 regulates transcription of genes involved in g1 cell cycle arrest	60.6556	14	0.767061	2.16627	0.000335624	0.00582403	R_vs_D_all	up
M17814	Reactome activation of bh3 only proteins	104.388	30	0.665021	1.7398	0.00033846	0.00585913	R_vs_D_all	up
M892	Reactome synthesis of substrates in n glycan biosythesis	177.329	59	0.666378	1.50279	0.000339165	0.00585913	R_vs_D_all	up
M1059	Reactome nod1 2 signaling pathway	119.91	36	0.6702	1.66542	0.000340177	0.0058635	R_vs_D_all	up
M16339	Go intrinsic apoptotic signaling pathway in response to endoplasmic reticulum stress	179.711	60	0.604685	1.49759	0.00034276	0.00588391	R_vs_D_all	up
M27637	Reactome regulation of tp53 activity through acetylation	104.332	30	0.727786	1.73887	0.000342885	0.00588391	R_vs_D_all	up
M10589	Go positive regulation of type i interferon production	208.684	72	0.603545	1.44919	0.000345126	0.00589891	R_vs_D_all	up
M13088	Kegg ppar signaling pathway	169.891	56	0.590976	1.51688	0.000345287	0.00589891	R_vs_D_all	up
M6729	Reactome recruitment of numa to mitotic centrosomes	256.042	92	0.608268	1.39153	0.000352707	0.00601237	R_vs_D_all	up
M3115	Kegg long term potentiation	181.942	61	0.614434	1.49133	0.000355587	0.006036	R_vs_D_all	up
M27543	Reactome metallothioneins bind metals	48.5527	10	0.751027	2.42764	0.000355657	0.006036	R_vs_D_all	up
M13951	Go interstrand cross link repair	162.31	53	0.644149	1.53123	0.000358862	0.00607705	R_vs_D_all	up
M23752	Go negative regulation of single stranded viral rna replication via double stranded dna intermediate	60.4172	14	0.701331	2.15776	0.000360151	0.0060829	R_vs_D_all	up
M891	Reactome recycling pathway of l1	144.921	46	0.634916	1.57523	0.000360783	0.0060829	R_vs_D_all	up
M22391	Go dna topological change	45.3906	9	0.794669	2.5217	0.000363838	0.00611073	R_vs_D_all	up
M13103	Kegg autoimmune thyroid disease	122.158	37	0.648405	1.65078	0.000364016	0.00611073	R_vs_D_all	up
M12256	Reactome signalling to ras	74.471	19	0.753156	1.95976	0.00037064	0.00620842	R_vs_D_all	up
M13318	Go regulation of lymphocyte chemotaxis	82.6518	22	0.68273	1.87845	0.000375374	0.00627411	R_vs_D_all	up
M29238	Go modulation by symbiont of host programmed cell death	45.2667	9	0.884054	2.51482	0.000379194	0.00632426	R_vs_D_all	up
M29565	Reactome myd88 independent tlr4 cascade	267.099	97	0.598747	1.3768	0.000390624	0.00650085	R_vs_D_all	up
M34247	Go positive regulation by symbiont of entry into host	48.2444	10	0.80641	2.41222	0.000393061	0.00652734	R_vs_D_all	up
M10813	Go coenzyme a metabolic process	62.9763	15	0.73944	2.09921	0.000395719	0.0065499	R_vs_D_all	up
M29748	Reactome transcriptional regulation by ventx	126.851	39	0.644892	1.6263	0.000396115	0.0065499	R_vs_D_all	up
M10473	Go regulation of t cell chemotaxis	60.0528	14	0.721655	2.14474	0.000401003	0.00661656	R_vs_D_all	up
M24420	Go transcription preinitiation complex assembly	116.568	35	0.675054	1.66526	0.000403099	0.00663695	R_vs_D_all	up
M29317	Go protein localization to cell cell junction	54.1484	12	0.732787	2.25618	0.000407244	0.00669093	R_vs_D_all	up
M34140	Go diol biosynthetic process	79.5241	21	0.664458	1.89343	0.000416808	0.00683352	R_vs_D_all	up
M16853	Kegg dna replication	118.959	36	0.732936	1.65221	0.00041823	0.00684053	R_vs_D_all	up
M15913	Kegg rig i like receptor signaling pathway	171.286	57	0.631994	1.50251	0.000419007	0.00684053	R_vs_D_all	up
M13106	Go rna splicing via endonucleolytic cleavage and ligation	65.58	16	0.717519	2.04938	0.000424196	0.00691064	R_vs_D_all	up
M25383	Go regulation of response to endoplasmic reticulum stress	247.675	89	0.607004	1.39143	0.000430926	0.00700549	R_vs_D_all	up
M22189	Go b cell apoptotic process	90.1422	25	0.601693	1.80284	0.000433907	0.00703372	R_vs_D_all	up
M5109	Kegg pyrimidine metabolism	266.382	97	0.603356	1.3731	0.000434484	0.00703372	R_vs_D_all	up
M15390	Go pyrimidine nucleoside catabolic process	79.3328	21	0.670446	1.88888	0.000437988	0.00707561	R_vs_D_all	up
M12221	Go cellular extravasation	183.169	62	0.586355	1.47717	0.000440272	0.00709766	R_vs_D_all	up
M13735	Go positive regulation of dna repair	192.64	66	0.595406	1.4594	0.000454851	0.00731742	R_vs_D_all	up
M22630	Go regulation of transposition	87.2416	24	0.638141	1.81753	0.000459258	0.00737295	R_vs_D_all	up
M27413	Reactome wnt5a dependent internalization of fzd4	59.5783	14	0.748843	2.12779	0.000460943	0.00738465	R_vs_D_all	up
M10477	Go regulation of erbb signaling pathway	251.901	91	0.605536	1.38407	0.000463155	0.00740473	R_vs_D_all	up
M27237	Reactome sumoylation of transcription factors	70.8198	18	0.642613	1.96722	0.000469609	0.0074924	R_vs_D_all	up
M15862	Go negative regulation of dna templated transcription elongation	62.3627	15	0.685604	2.07876	0.000472072	0.00751616	R_vs_D_all	up
M5910	Hallmark protein secretion	253.989	92	0.611429	1.38037	0.000481479	0.00765016	R_vs_D_all	up
M10139	Go response to uv c	65.1218	16	0.76344	2.03506	0.000482592	0.0076521	R_vs_D_all	up
M23117	Go interleukin 17 production	105.415	31	0.602181	1.70025	0.000485982	0.00768038	R_vs_D_all	up
M25208	Go positive regulation of ire1 mediated unfolded protein response	38.1878	7	0.793203	2.7277	0.000486364	0.00768038	R_vs_D_all	up
M29054	Go nadph regeneration	70.6754	18	0.763421	1.96321	0.000488327	0.00769563	R_vs_D_all	up
M725	Reactome transport of mature transcript to cytoplasm	225.607	80	0.624808	1.41004	0.000490077	0.00770749	R_vs_D_all	up
M27478	Reactome anchoring of the basal body to the plasma membrane	260.874	95	0.585508	1.37302	0.000491452	0.00771339	R_vs_D_all	up
M26978	Reactome zbp1 dai mediated induction of type i ifns	78.8562	21	0.655755	1.87753	0.000495316	0.00775827	R_vs_D_all	up
M11235	Go cellular pigmentation	148.238	48	0.593587	1.54415	0.000499046	0.00780088	R_vs_D_all	up
M24319	Go midbody abscission	67.7922	17	0.660848	1.99389	0.000501557	0.0078243	R_vs_D_all	up
M15777	Go glucose catabolic process	115.553	35	0.614936	1.65076	0.000502656	0.00782563	R_vs_D_all	up
M13748	Reactome gluconeogenesis	105.215	31	0.621108	1.69702	0.00050845	0.00789989	R_vs_D_all	up
M22702	Go positive regulation of mitochondrial membrane potential	47.4207	10	0.78962	2.37103	0.000512646	0.00794911	R_vs_D_all	up
M22374	Go isocitrate metabolic process	34.7215	6	0.885259	2.89346	0.000518595	0.00802523	R_vs_D_all	up
M24362	Go thymocyte apoptotic process	64.8452	16	0.611585	2.02641	0.000521489	0.00805388	R_vs_D_all	up
M10453	Go regulation of alpha beta t cell activation	255.782	93	0.552263	1.37517	0.000522645	0.00805562	R_vs_D_all	up
M11217	Go regulation of lymphocyte apoptotic process	157.789	52	0.592763	1.5172	0.000528664	0.00813216	R_vs_D_all	up
M22682	Go t cell chemotaxis	81.2743	22	0.634625	1.84714	0.00053312	0.0081844	R_vs_D_all	up
M14921	Go positive regulation of protein import	127.913	40	0.6646	1.59891	0.000537214	0.00823088	R_vs_D_all	up
M14990	Reactome fanconi anemia pathway	125.352	39	0.653057	1.60707	0.000541835	0.00828525	R_vs_D_all	up
M23865	Go post embryonic animal organ morphogenesis	37.8674	7	0.737306	2.70481	0.000544495	0.00829583	R_vs_D_all	up
M16324	Go antigen processing and presentation of endogenous antigen	81.1894	22	0.729957	1.84521	0.000544676	0.00829583	R_vs_D_all	up
M24920	Go positive regulation of lymphocyte chemotaxis	64.6663	16	0.710888	2.02082	0.000548244	0.00833375	R_vs_D_all	up
M5113	Reactome glycolysis	196.321	68	0.605679	1.44353	0.000550485	0.00835137	R_vs_D_all	up
M25438	Go negative regulation of macrophage apoptotic process	34.5431	6	0.871276	2.87859	0.000553514	0.00838086	R_vs_D_all	up
M15037	Go organelle inheritance	61.7654	15	0.748551	2.05885	0.000559874	0.00846056	R_vs_D_all	up
M22580	Go deoxyribonucleoside triphosphate catabolic process	40.9445	8	0.702422	2.55903	0.000565851	0.00853418	R_vs_D_all	up
M12348	Go error free translesion synthesis	81.0275	22	0.738403	1.84153	0.000567382	0.0085369	R_vs_D_all	up
M3656	Reactome unwinding of dna	53.0587	12	0.812585	2.21078	0.000568242	0.0085369	R_vs_D_all	up
M10147	Go establishment or maintenance of transmembrane electrochemical gradient	53.0401	12	0.643915	2.21001	0.000571461	0.00855405	R_vs_D_all	up
M24697	Go spindle assembly involved in meiosis	34.455	6	0.818201	2.87125	0.000571599	0.00855405	R_vs_D_all	up
M14294	Go defense response to gram positive bacterium	171.968	58	0.583647	1.48248	0.000574815	0.00857648	R_vs_D_all	up
M16214	Go ruffle organization	159.783	53	0.600679	1.50739	0.000575319	0.00857648	R_vs_D_all	up
M23649	Go modulation of programmed cell death in other organism	34.4008	6	0.917546	2.86673	0.000583011	0.00867439	R_vs_D_all	up
M10636	Go positive regulation of interleukin 8 production	149.85	49	0.62274	1.52908	0.000587944	0.00869587	R_vs_D_all	up
M10168	Go positive regulation of mitotic nuclear division	157.211	52	0.599687	1.51165	0.000588695	0.00869587	R_vs_D_all	up
M27151	Reactome dap12 interactions	124.949	39	0.662556	1.60191	0.000588881	0.00869587	R_vs_D_all	up
M11277	Go ph reduction	166.973	56	0.563958	1.49083	0.000588959	0.00869587	R_vs_D_all	up
M26923	Reactome ros and rns production in phagocytes	117.339	36	0.573786	1.62971	0.000591733	0.00872015	R_vs_D_all	up
M22582	Go purine deoxyribonucleoside triphosphate catabolic process	30.9459	5	0.779334	3.09459	0.000598914	0.00880916	R_vs_D_all	up
M1050	Reactome phosphorylation of the apc c	75.3697	20	0.723063	1.88424	0.000603863	0.00886507	R_vs_D_all	up
M22827	Go cytidine to uridine editing	49.8505	11	0.729513	2.26593	0.000614368	0.00900219	R_vs_D_all	up
M12347	Reactome nef mediates down modulation of cell surface receptors by recruiting them to clathrin adapters	77.9902	21	0.70648	1.85691	0.000618362	0.00904354	R_vs_D_all	up
M16265	Go response to misfolded protein	88.6406	25	0.739733	1.77281	0.00062453	0.00911648	R_vs_D_all	up
M11286	Go protein neddylation	64.1808	16	0.719572	2.00565	0.000627634	0.00914451	R_vs_D_all	up
M38994	Reactome signaling by braf and raf fusions	181.127	62	0.584755	1.4607	0.000628872	0.00914529	R_vs_D_all	up
M12536	Go regulation of t cell apoptotic process	104.247	31	0.624616	1.68141	0.000631825	0.00917097	R_vs_D_all	up
M22493	Go cellular response to nitrogen starvation	46.7311	10	0.858651	2.33655	0.000639152	0.00925991	R_vs_D_all	up
M23101	Go late endosome to vacuole transport via multivesicular body sorting pathway	64.0998	16	0.663744	2.00312	0.000641913	0.00928249	R_vs_D_all	up
M13491	Go regulation of centrosome cycle	171.253	58	0.589086	1.47632	0.00065272	0.00942113	R_vs_D_all	up
M22574	Go purine deoxyribonucleotide catabolic process	34.0615	6	0.781036	2.83846	0.000659637	0.0095032	R_vs_D_all	up
M27633	Reactome tp53 regulates transcription of genes involved in g2 cell cycle arrest	69.5352	18	0.706232	1.93153	0.000663486	0.00954086	R_vs_D_all	up
M14124	Go endoplasmic reticulum calcium ion homeostasis	85.6871	24	0.63999	1.78515	0.000672259	0.00964905	R_vs_D_all	up
M16609	Go spliceosomal snrnp assembly	124.25	39	0.68354	1.59295	0.000679934	0.0097411	R_vs_D_all	up
M13629	Go pigment metabolic process	175.792	60	0.61019	1.46493	0.000687469	0.00983081	R_vs_D_all	up
M25217	Go positive regulation of protein targeting to mitochondrion	103.855	31	0.661699	1.67508	0.000689475	0.00984127	R_vs_D_all	up
M23223	Go positive regulation of cell cell adhesion mediated by integrin	33.9023	6	0.849278	2.82519	0.000698888	0.00995722	R_vs_D_all	up
M15567	Go regulation of leukocyte degranulation	139.034	45	0.599717	1.54483	0.000704055	0.0100124	R_vs_D_all	up
M27587	Reactome nonhomologous end joining nhej	113.959	35	0.654514	1.62799	0.000707519	0.0100431	R_vs_D_all	up
M13519	Kegg graft versus host disease	119.001	37	0.621477	1.60812	0.000710591	0.0100682	R_vs_D_all	up
M11362	Reactome the role of nef in hiv 1 replication and disease pathogenesis	95.9479	28	0.676533	1.71335	0.000712445	0.010076	R_vs_D_all	up
M29258	Go detoxification of inorganic compound	60.8969	15	0.687461	2.0299	0.000716007	0.0101079	R_vs_D_all	up
M15584	Go positive regulation of t cell apoptotic process	49.3497	11	0.709222	2.24317	0.000717462	0.0101099	R_vs_D_all	up
M26906	Reactome activation of caspases through apoptosome mediated cleavage	33.8151	6	0.824262	2.81792	0.000721344	0.0101414	R_vs_D_all	up
M16535	Go cortical cytoskeleton organization	173.095	59	0.582487	1.4669	0.000722324	0.0101414	R_vs_D_all	up
M16470	Go positive regulation of protein targeting to membrane	101.049	30	0.660402	1.68416	0.000725585	0.0101687	R_vs_D_all	up
M24017	Go histamine transport	52.2436	12	0.664518	2.17682	0.000727134	0.010172	R_vs_D_all	up
M26899	Reactome translesion synthesis by polh	71.9126	19	0.761259	1.89244	0.000730545	0.0101971	R_vs_D_all	up
M16577	Go chaperone mediated protein folding	168.187	57	0.624414	1.47533	0.000731568	0.0101971	R_vs_D_all	up
M23679	Go protein insertion into mitochondrial inner membrane	40.1756	8	0.80253	2.51097	0.00073392	0.0102114	R_vs_D_all	up
M777	Reactome metabolism of nucleotides	253.464	93	0.55846	1.36271	0.000735605	0.0102164	R_vs_D_all	up
M22260	Go antigen processing and presentation of exogenous peptide antigen via mhc class i tap independent	40.134	8	0.837271	2.50838	0.00074427	0.0103182	R_vs_D_all	up
M27831	Reactome nucleotide salvage	79.936	22	0.637793	1.81673	0.000745803	0.010321	R_vs_D_all	up
M11124	Go positive regulation of viral genome replication	118.752	37	0.602063	1.60476	0.000748337	0.0103375	R_vs_D_all	up
M34210	Go modulation by host of symbiont process	168.048	57	0.606504	1.4741	0.000749834	0.0103397	R_vs_D_all	up
M23217	Go integrin activation	79.8535	22	0.625101	1.81485	0.000761273	0.0104633	R_vs_D_all	up
M9011	Kegg vasopressin regulated water reabsorption	128.697	41	0.66492	1.56948	0.000761509	0.0104633	R_vs_D_all	up
M23229	Go nucleoside bisphosphate catabolic process	30.2631	5	0.82841	3.02631	0.000775717	0.0106396	R_vs_D_all	up
M24757	Go programmed necrotic cell death	128.572	41	0.61995	1.56795	0.000780727	0.0106707	R_vs_D_all	up
M10131	Go regulation of antigen receptor mediated signaling pathway	189.448	66	0.559156	1.43522	0.000780751	0.0106707	R_vs_D_all	up
M840	Reactome cell extracellular matrix interactions	68.9018	18	0.680342	1.91394	0.000785306	0.010714	R_vs_D_all	up
M11079	Kegg n glycan biosynthesis	140.924	46	0.678921	1.53179	0.000787362	0.0107231	R_vs_D_all	up
M24326	Go positive regulation of mitotic sister chromatid segregation	76.9791	21	0.6956	1.83284	0.000798985	0.0108623	R_vs_D_all	up
M27538	Reactome termination of translesion dna synthesis	105.681	32	0.663038	1.65126	0.000811306	0.010995	R_vs_D_all	up
M22600	Go post embryonic animal morphogenesis	48.9497	11	0.705015	2.22498	0.000811597	0.010995	R_vs_D_all	up
M27229	Reactome regulation of innate immune responses to cytosolic dna	57.6088	14	0.732318	2.05746	0.000815276	0.0110165	R_vs_D_all	up
M27601	Reactome dual incision in tc ner	186.794	65	0.659462	1.43688	0.000816034	0.0110165	R_vs_D_all	up
M11844	Kegg cytosolic dna sensing pathway	125.794	40	0.653941	1.57243	0.000826246	0.0111349	R_vs_D_all	up
M23439	Go cellular response to increased oxygen levels	57.534	14	0.689368	2.05479	0.000832917	0.0112052	R_vs_D_all	up
M15352	Go trophectodermal cell differentiation	54.6629	13	0.744668	2.10242	0.00083695	0.0112399	R_vs_D_all	up
M10273	Go protein localization to cytoskeleton	164.986	56	0.620122	1.47309	0.000839984	0.0112525	R_vs_D_all	up
M13885	Go chromosome organization involved in meiotic cell cycle	184.224	64	0.590334	1.43925	0.000840804	0.0112525	R_vs_D_all	up
M27171	Reactome dap12 signaling	97.791	29	0.677996	1.68605	0.000844808	0.0112865	R_vs_D_all	up
M12813	Go cell redox homeostasis	169.752	58	0.626089	1.46338	0.000849731	0.0113327	R_vs_D_all	up
M13439	Go water soluble vitamin metabolic process	214.991	77	0.621266	1.39605	0.000853806	0.0113674	R_vs_D_all	up
M23993	Go regulation of ubiquitin protein transferase activity	152.717	51	0.59884	1.49722	0.000859154	0.0114189	R_vs_D_all	up
M16302	Go cellular response to mechanical stimulus	207.78	74	0.573915	1.40392	0.000871415	0.011562	R_vs_D_all	up
M12765	Go reactive nitrogen species metabolic process	195.912	69	0.555856	1.41965	0.000873871	0.0115747	R_vs_D_all	up
M23219	Go positive regulation of integrin activation	42.7151	9	0.734465	2.37306	0.000877843	0.0116074	R_vs_D_all	up
M16383	Go receptor catabolic process	107.791	33	0.660534	1.6332	0.000892247	0.0117777	R_vs_D_all	up
M12742	Go negative regulation of nf kappab transcription factor activity	221.744	80	0.54321	1.3859	0.000895168	0.0117947	R_vs_D_all	up
M12513	Go dopamine metabolic process	107.767	33	0.594347	1.63283	0.000896844	0.0117947	R_vs_D_all	up
M3630	Reactome abortive elongation of hiv 1 transcript in the absence of tat	81.8435	23	0.737873	1.77921	0.000898121	0.0117947	R_vs_D_all	up
M4013	Kegg gap junction	219.324	79	0.580734	1.38813	0.000904933	0.0118423	R_vs_D_all	up
M13470	Go protein monoubiquitination	190.94	67	0.650801	1.42493	0.000905059	0.0118423	R_vs_D_all	up
M23809	Go negative regulation of protein export from nucleus	33.183	6	0.887444	2.76525	0.000906348	0.0118423	R_vs_D_all	up
M24787	Go ciliary basal body plasma membrane docking	254.248	94	0.581463	1.35238	0.000919281	0.011991	R_vs_D_all	up
M11505	Go histone h2a ubiquitination	89.6238	26	0.673496	1.72353	0.000921532	0.0120001	R_vs_D_all	up
M16356	Go regulation of carbohydrate catabolic process	226.197	82	0.573554	1.37925	0.000928409	0.0120693	R_vs_D_all	up
M17157	Reactome pyruvate metabolism	99.9285	30	0.664356	1.66547	0.000931473	0.0120724	R_vs_D_all	up
M15752	Go heterochromatin organization	142.496	47	0.583046	1.51591	0.00093177	0.0120724	R_vs_D_all	up
M14909	Go regulation of protein autophosphorylation	137.57	45	0.640012	1.52855	0.000933462	0.012074	R_vs_D_all	up
M27418	Reactome mitophagy	94.6873	28	0.656269	1.69085	0.000949971	0.0122538	R_vs_D_all	up
M25145	Go regulation of autophagy of mitochondrion	132.539	43	0.61265	1.54115	0.000950538	0.0122538	R_vs_D_all	up
M26902	Reactome activation of bad and translocation to mitochondria	59.873	15	0.707778	1.99577	0.000953832	0.0122758	R_vs_D_all	up
M23595	Go natural killer cell degranulation	39.354	8	0.856019	2.45962	0.000966683	0.0124205	R_vs_D_all	up
M15922	Go protein import into mitochondrial matrix	70.7935	19	0.680774	1.86299	0.000976906	0.012531	R_vs_D_all	up
M24665	Go copii coated vesicle cargo loading	59.7658	15	0.679002	1.99219	0.000982719	0.0125847	R_vs_D_all	up
M34050	Go antigen processing and presentation of endogenous peptide antigen via mhc class i via er pathway	32.9117	6	0.901034	2.74264	0.000999198	0.012756	R_vs_D_all	up
M27132	Reactome prc2 methylates histones and dna	54.054	13	0.677164	2.079	0.000999404	0.012756	R_vs_D_all	up
M5897	Hallmark il6 jak stat3 signaling	227.952	83	0.513807	1.3732	0.00101413	0.0129226	R_vs_D_all	up
M23664	Go autophagy of nucleus	56.7935	14	0.774587	2.02834	0.00102841	0.0130663	R_vs_D_all	up
M12254	Go negative regulation of t cell receptor signaling pathway	81.2829	23	0.657775	1.76702	0.00102879	0.0130663	R_vs_D_all	up
M23197	Go negative regulation of cellular amine metabolic process	29.4887	5	0.887293	2.94887	0.00103804	0.0131621	R_vs_D_all	up
M22829	Go histone deacetylation	206.606	74	0.593227	1.39599	0.00104825	0.0132699	R_vs_D_all	up
M27166	Reactome condensation of prophase chromosomes	53.8834	13	0.618873	2.07244	0.00105009	0.0132714	R_vs_D_all	up
M14764	Go heme metabolic process	96.8089	29	0.706508	1.66912	0.0010526	0.0132814	R_vs_D_all	up
M24137	Go positive regulation of type i interferon mediated signaling pathway	48.044	11	0.749338	2.18382	0.00107056	0.013486	R_vs_D_all	up
M11591	Go iron ion transport	206.437	74	0.57627	1.39484	0.00107634	0.0135366	R_vs_D_all	up
M22686	Go negative regulation of glucose transmembrane transport	62.165	16	0.576189	1.94266	0.00109149	0.0137049	R_vs_D_all	up
M14497	Go lipid phosphorylation	184.989	65	0.6003	1.42299	0.00110063	0.0137971	R_vs_D_all	up
M23227	Go regulation of nad p h oxidase activity	38.907	8	0.804493	2.43169	0.00112174	0.0140315	R_vs_D_all	up
M13145	Go sister chromatid cohesion	163.331	56	0.594436	1.45831	0.00112295	0.0140315	R_vs_D_all	up
M34041	Go histamine secretion	44.9252	10	0.669477	2.24626	0.00112952	0.0140907	R_vs_D_all	up
M25563	Go regulation of cd8 positive alpha beta t cell activation	67.5125	18	0.672537	1.87535	0.00113152	0.0140929	R_vs_D_all	up
M14603	Go establishment of protein localization to vacuole	143.866	48	0.632873	1.49861	0.00113838	0.0141115	R_vs_D_all	up
M13567	Go pyrimidine containing compound salvage	44.8998	10	0.783559	2.24499	0.0011385	0.0141115	R_vs_D_all	up
M27689	Reactome pyrimidine salvage	44.8998	10	0.783559	2.24499	0.0011385	0.0141115	R_vs_D_all	up
M16136	Go carbohydrate derivative transport	234.161	86	0.609409	1.3614	0.00114036	0.014112	R_vs_D_all	up
M22508	Go female meiotic nuclear division	101.527	31	0.60105	1.63753	0.00114902	0.0141963	R_vs_D_all	up
M11808	Go negative regulation of organelle assembly	119.135	38	0.62416	1.56757	0.00115525	0.0142506	R_vs_D_all	up
M14758	Go regulation of type i interferon mediated signaling pathway	104.018	32	0.699139	1.62528	0.00116184	0.0143089	R_vs_D_all	up
M27734	Reactome ptk6 regulates rho gtpases ras gtpase and map kinases	56.3555	14	0.636637	2.0127	0.00116396	0.0143123	R_vs_D_all	up
M24299	Go glycolytic process through fructose 6 phosphate	96.325	29	0.62485	1.66078	0.00117197	0.0143878	R_vs_D_all	up
M27951	Reactome estrogen stimulated signaling through prkcz	32.4465	6	0.788335	2.70387	0.00118031	0.0144672	R_vs_D_all	up
M3524	Go peroxisome organization	219.899	80	0.607537	1.37437	0.00118471	0.0144982	R_vs_D_all	up
M16092	Go serine family amino acid metabolic process	111.473	35	0.649178	1.59247	0.00119169	0.0145605	R_vs_D_all	up
M6467	Reactome opioid signalling	231.511	85	0.590502	1.36183	0.00119524	0.0145807	R_vs_D_all	up
M15441	Go positive regulation of nuclear division	179.669	63	0.593108	1.42595	0.00120661	0.0146748	R_vs_D_all	up
M12980	Go modulation by symbiont of host process	113.921	36	0.655102	1.58223	0.00120675	0.0146748	R_vs_D_all	up
M11558	Go cellular senescence	177.245	62	0.565157	1.4294	0.00121481	0.0147496	R_vs_D_all	up
M12943	Go platelet morphogenesis	77.8655	22	0.635424	1.76967	0.00124088	0.0150425	R_vs_D_all	up
M14207	Go golgi to vacuole transport	64.3948	17	0.764964	1.89396	0.00125414	0.0151721	R_vs_D_all	up
M15653	Go dna damage response detection of dna damage	116.227	37	0.679497	1.57063	0.0012555	0.0151721	R_vs_D_all	up
M16755	Go regulation of dna templated transcription elongation	140.871	47	0.609088	1.49863	0.00126113	0.0152163	R_vs_D_all	up
M15466	Go regulation of microtubule polymerization or depolymerization	226.459	83	0.602868	1.36421	0.0012662	0.0152536	R_vs_D_all	up
M26919	Reactome formation of the early elongation complex	106.125	33	0.697345	1.60795	0.00127124	0.0152865	R_vs_D_all	up
M22881	Go aerobic electron transport chain	72.4439	20	0.64454	1.8111	0.00127288	0.0152865	R_vs_D_all	up
M11424	Go response to copper ion	118.626	38	0.587262	1.56087	0.00127919	0.0153383	R_vs_D_all	up
M25022	Go regulation of mitotic spindle assembly	64.3126	17	0.69596	1.89155	0.00128167	0.0153443	R_vs_D_all	up
M10780	Go protein n linked glycosylation	200.578	72	0.635953	1.39291	0.00128753	0.0153905	R_vs_D_all	up
M26898	Reactome recognition of dna damage by pcna containing replication complex	98.3762	30	0.704537	1.6396	0.00130939	0.0156106	R_vs_D_all	up
M22700	Go regulation of isomerase activity	41.4705	9	0.648368	2.30392	0.00131046	0.0156106	R_vs_D_all	up
M14575	Go peroxisomal transport	198.102	71	0.608112	1.39508	0.00131201	0.0156106	R_vs_D_all	up
M1044	Reactome conversion from apc c cdc20 to apc c cdh1 in late anaphase	72.3109	20	0.73168	1.80777	0.00131595	0.0156334	R_vs_D_all	up
M11496	Go xenophagy	41.4325	9	0.713966	2.3018	0.00132648	0.0157344	R_vs_D_all	up
M23002	Go animal organ regeneration	193.259	69	0.577466	1.40043	0.00133811	0.015848	R_vs_D_all	up
M19355	Go positive regulation of dna binding	145.403	49	0.612219	1.48371	0.00134115	0.0158597	R_vs_D_all	up
M10980	Go cellular response to cadmium ion	108.379	34	0.607067	1.59381	0.00134375	0.0158661	R_vs_D_all	up
M15000	Go negative regulation of antigen receptor mediated signaling pathway	98.2384	30	0.633813	1.63731	0.00134916	0.0159057	R_vs_D_all	up
M16359	Go glycosyl compound biosynthetic process	125.782	41	0.597174	1.53393	0.0013514	0.0159078	R_vs_D_all	up
M27716	Reactome rna polymerase iii transcription initiation from type 1 promoter	93.1064	28	0.696828	1.66261	0.00135466	0.0159219	R_vs_D_all	up
M11816	Kegg fc epsilon ri signaling pathway	207.288	75	0.6035	1.38192	0.00135736	0.0159294	R_vs_D_all	up
M29617	Reactome initiation of nuclear envelope ne reformation	69.5007	19	0.724347	1.82896	0.00135995	0.0159328	R_vs_D_all	up
M12635	Go regulation of defense response to virus by virus	95.644	29	0.66592	1.64903	0.00136178	0.0159328	R_vs_D_all	up
M1877	Reactome golgi associated vesicle biogenesis	159.771	55	0.621801	1.45246	0.00137174	0.016025	R_vs_D_all	up
M24779	Go necroptotic signaling pathway	38.2799	8	0.80358	2.39249	0.00138025	0.0161001	R_vs_D_all	up
M11284	Go negative regulation by host of viral transcription	55.7335	14	0.675869	1.99048	0.00138607	0.0161436	R_vs_D_all	up
M27579	Reactome ovarian tumor domain proteases	118.208	38	0.616063	1.55537	0.0013904	0.0161697	R_vs_D_all	up
M13150	Go tetrahydrofolate metabolic process	66.7057	18	0.655344	1.85294	0.0013949	0.0161977	R_vs_D_all	up
M16283	Go myeloid dendritic cell activation	90.3121	27	0.642889	1.67245	0.00142424	0.0164984	R_vs_D_all	up
M12614	Go sulfur compound catabolic process	137.769	46	0.624958	1.49749	0.00142508	0.0164984	R_vs_D_all	up
M23473	Go interleukin 21 mediated signaling pathway	38.1777	8	0.767865	2.38611	0.00142748	0.0165015	R_vs_D_all	up
M26907	Reactome cytochrome c mediated apoptotic response	52.8008	13	0.692208	2.0308	0.00143381	0.0165499	R_vs_D_all	up
M559	Reactome constitutive signaling by ligand responsive egfr cancer variants	66.5644	18	0.676649	1.84901	0.00144665	0.0166732	R_vs_D_all	up
M27437	Reactome regulation of tnfr1 signaling	105.495	33	0.665373	1.59841	0.00145068	0.0166947	R_vs_D_all	up
M23827	Go post embryonic eye morphogenesis	28.5811	5	0.674898	2.85811	0.00145614	0.0167326	R_vs_D_all	up
M12076	Go pyrimidine containing compound catabolic process	112.967	36	0.615404	1.56899	0.00146496	0.0168089	R_vs_D_all	up
M780	Reactome cdc6 association with the orc origin complex	47.0005	11	0.763702	2.13639	0.0014674	0.016812	R_vs_D_all	up
M27487	Reactome rho gtpases activate pkns	102.881	32	0.623607	1.60751	0.00147909	0.0169208	R_vs_D_all	up
M34211	Go killing of cells in other organism involved in symbiotic interaction	55.4468	14	0.713152	1.98024	0.00150158	0.0171527	R_vs_D_all	up
M29085	Go purine deoxyribonucleoside triphosphate metabolic process	41.0358	9	0.654146	2.27977	0.00150517	0.0171683	R_vs_D_all	up
M1005	Reactome formation of incision complex in gg ner	130.118	43	0.63465	1.513	0.00151107	0.0172101	R_vs_D_all	up
M34098	Go response to isoquinoline alkaloid	90.0336	27	0.643891	1.66729	0.001516	0.0172409	R_vs_D_all	up
M23750	Go positive regulation of membrane potential	55.3972	14	0.701995	1.97847	0.00152246	0.0172687	R_vs_D_all	up
M27045	Reactome sting mediated induction of host immune responses	58.1744	15	0.751475	1.93915	0.00152292	0.0172687	R_vs_D_all	up
M6149	Go cellular modified amino acid biosynthetic process	134.942	45	0.609718	1.49936	0.00153075	0.017332	R_vs_D_all	up
M27683	Reactome mrna editing c to u conversion	34.8563	7	0.725291	2.48973	0.00154374	0.0174299	R_vs_D_all	up
M14280	Go lymphocyte chemotaxis	137.335	46	0.573756	1.49277	0.0015439	0.0174299	R_vs_D_all	up
M15448	Go thioester biosynthetic process	149.444	51	0.622806	1.46514	0.00154791	0.0174496	R_vs_D_all	up
M27789	Reactome receptor mediated mitophagy	46.8121	11	0.805789	2.12782	0.00155268	0.0174778	R_vs_D_all	up
M13369	Go positive regulation of antigen receptor mediated signaling pathway	79.5395	23	0.608814	1.72912	0.00156024	0.017536	R_vs_D_all	up
M15895	Go negative regulation of calcium mediated signaling	89.8988	27	0.655029	1.66479	0.00156239	0.017536	R_vs_D_all	up
M24427	Go histone h4 deacetylation	46.7831	11	0.731207	2.1265	0.00156622	0.0175535	R_vs_D_all	up
M15321	Go positive regulation of intrinsic apoptotic signaling pathway	161.305	56	0.589945	1.44022	0.00159095	0.0178048	R_vs_D_all	up
M526	Reactome tetrahydrobiopterin bh4 synthesis recycling salvage and regulation	43.8071	10	0.771718	2.19036	0.00159703	0.017847	R_vs_D_all	up
M13379	Go purine nucleobase biosynthetic process	43.7962	10	0.677332	2.18981	0.0016024	0.0178625	R_vs_D_all	up
M23936	Go actin filament severing	60.7346	16	0.633451	1.89796	0.00160305	0.0178625	R_vs_D_all	up
M27035	Reactome phosphorylation of emi1	31.5736	6	0.783451	2.63114	0.00160952	0.0179088	R_vs_D_all	up
M583	Reactome rip mediated nfkb activation via zbp1	63.4288	17	0.648533	1.86555	0.00161625	0.0179578	R_vs_D_all	up
M27033	Reactome assembly of the hiv virion	60.6932	16	0.692753	1.89666	0.00162082	0.0179828	R_vs_D_all	up
M12894	Go exit from mitosis	87.1208	26	0.630624	1.6754	0.00163619	0.0181272	R_vs_D_all	up
M27855	Reactome metabolism of cofactors	68.7339	19	0.732471	1.80879	0.00165052	0.0182597	R_vs_D_all	up
M23059	Go transposition	92.1806	28	0.592129	1.64608	0.00166232	0.018364	R_vs_D_all	up
M29350	Go negative regulation of atp metabolic process	84.4477	25	0.623042	1.68895	0.00167055	0.0184286	R_vs_D_all	up
M15701	Go apoptotic dna fragmentation	76.6173	22	0.666647	1.7413	0.00167611	0.0184635	R_vs_D_all	up
M26921	Reactome activation of ras in b cells	28.1858	5	0.750144	2.81858	0.00168562	0.0185357	R_vs_D_all	up
M15857	Go 2 oxoglutarate metabolic process	60.5416	16	0.710099	1.89193	0.00168747	0.0185357	R_vs_D_all	up
M7561	Kegg mtor signaling pathway	148.924	51	0.624844	1.46004	0.00169642	0.0185913	R_vs_D_all	up
M13180	Go positive t cell selection	109.744	35	0.641532	1.56777	0.00169734	0.0185913	R_vs_D_all	up
M23091	Go negative regulation of endoplasmic reticulum calcium ion concentration	37.6379	8	0.650598	2.35237	0.00170394	0.0186372	R_vs_D_all	up
M24590	Go seminiferous tubule development	49.3444	12	0.762741	2.05602	0.00171435	0.0187245	R_vs_D_all	up
M14750	Go negative regulation of protein localization to cell periphery	76.5141	22	0.692915	1.73896	0.00171795	0.0187373	R_vs_D_all	up
M24513	Go er associated misfolded protein catabolic process	49.3292	12	0.79821	2.05538	0.00172195	0.0187545	R_vs_D_all	up
M13726	Go extrinsic apoptotic signaling pathway via death domain receptors	215.016	79	0.59995	1.36086	0.0017318	0.0188351	R_vs_D_all	up
M12031	Go positive regulation of translational initiation	89.3833	27	0.638983	1.65525	0.00175245	0.019033	R_vs_D_all	up
M17243	Reactome activated tak1 mediates p38 mapk activation	79.0337	23	0.67954	1.71812	0.0017576	0.0190369	R_vs_D_all	up
M27663	Reactome g2 phase	28.0723	5	0.873355	2.80723	0.00175775	0.0190369	R_vs_D_all	up
M13272	Go protein autoubiquitination	189.133	68	0.625771	1.39069	0.00176758	0.0191166	R_vs_D_all	up
M27193	Reactome cytosolic iron sulfur cluster assembly	46.3563	11	0.805069	2.1071	0.001779	0.0192132	R_vs_D_all	up
M24816	Go vesicle mediated transport to the plasma membrane	244.918	92	0.584423	1.33108	0.00178282	0.0192275	R_vs_D_all	up
M11562	Go dna dealkylation	104.493	33	0.6167	1.58323	0.00178591	0.019234	R_vs_D_all	up
M13655	Go nucleoside salvage	57.581	15	0.691908	1.91937	0.00178899	0.0192404	R_vs_D_all	up
M39006	Reactome sars cov 1 infection	146.17	50	0.61686	1.4617	0.00180211	0.0193545	R_vs_D_all	up
M14436	Go negative regulation of viral entry into host cell	57.548	15	0.692563	1.91827	0.00180506	0.0193593	R_vs_D_all	up
M23141	Go low density lipoprotein receptor particle metabolic process	70.9943	20	0.727674	1.77486	0.00182365	0.0195315	R_vs_D_all	up
M27083	Reactome beta catenin phosphorylation cascade	62.9296	17	0.749677	1.85087	0.00184032	0.0196827	R_vs_D_all	up
M732	Reactome slbp dependent processing of replication dependent histone pre mrnas	46.224	11	0.700734	2.10109	0.00185037	0.0197629	R_vs_D_all	up
M27647	Reactome rna polymerase ii transcribes snrna genes	202.853	74	0.618481	1.37063	0.0018654	0.019876	R_vs_D_all	up
M13959	Go positive regulation of endoplasmic reticulum unfolded protein response	51.8728	13	0.684416	1.99511	0.00186611	0.019876	R_vs_D_all	up
M29571	Reactome toll like receptor 10 tlr10 cascade	226.063	84	0.564345	1.34561	0.00187987	0.019995	R_vs_D_all	up
M15339	Go g2 dna damage checkpoint	106.712	34	0.627991	1.56929	0.00189244	0.020101	R_vs_D_all	up
M23120	Go interleukin 23 production	31.1088	6	0.809786	2.5924	0.0018961	0.0201122	R_vs_D_all	up
M26983	Reactome golgi cisternae pericentriolar stack reorganization	54.573	14	0.694528	1.94903	0.00191282	0.0202617	R_vs_D_all	up
M15498	Go regulation of endoplasmic reticulum unfolded protein response	91.4986	28	0.607031	1.6339	0.00192984	0.020414	R_vs_D_all	up
M16090	Go negative regulation of viral release from host cell	54.4796	14	0.744403	1.9457	0.0019626	0.0207236	R_vs_D_all	up
M27000	Reactome mtor signalling	118.916	39	0.687669	1.52456	0.00196448	0.0207236	R_vs_D_all	up
M6382	Kegg regulation of autophagy	73.3012	21	0.6887	1.74527	0.00197719	0.0208069	R_vs_D_all	up
M23866	Go post embryonic animal organ development	54.4468	14	0.638855	1.94453	0.0019804	0.0208069	R_vs_D_all	up
M14480	Go purine nucleoside catabolic process	37.1763	8	0.681416	2.32352	0.00198045	0.0208069	R_vs_D_all	up
M25264	Go response to phorbol 13 acetate 12 myristate	24.3653	4	0.71528	3.04566	0.00198978	0.0208764	R_vs_D_all	up
M25153	Go positive regulation of tumor necrosis factor mediated signaling pathway	45.9709	11	0.788049	2.08958	0.00199466	0.0208992	R_vs_D_all	up
M27908	Reactome erythropoietin activates ras	54.4115	14	0.687785	1.94327	0.00199973	0.020924	R_vs_D_all	up
M23951	Go rna polymerase ii preinitiation complex assembly	80.968	24	0.674252	1.68683	0.00204972	0.021418	R_vs_D_all	up
M12156	Go positive regulation of dna dependent dna replication	48.715	12	0.756996	2.02979	0.00205658	0.0214606	R_vs_D_all	up
M24913	Go exocytic process	216.129	80	0.571483	1.35081	0.0020675	0.0215455	R_vs_D_all	up
M27669	Reactome g2 m dna replication checkpoint	27.6215	5	0.744186	2.76215	0.0020749	0.0215935	R_vs_D_all	up
M2350	Go base excision repair	121.056	40	0.629224	1.5132	0.00208719	0.0216922	R_vs_D_all	up
M29286	Go negative regulation of sphingolipid biosynthetic process	30.8255	6	0.836039	2.56879	0.00209437	0.0217376	R_vs_D_all	up
M22937	Go membrane to membrane docking	27.59	5	0.873509	2.759	0.00209901	0.0217565	R_vs_D_all	up
M23380	Go cd8 positive alpha beta t cell proliferation	36.9564	8	0.775648	2.30977	0.00212692	0.0220162	R_vs_D_all	up
M29814	Reactome constitutive signaling by overexpressed erbb2	45.7442	11	0.704092	2.07928	0.00213289	0.0220276	R_vs_D_all	up
M6768	Reactome e2f mediated regulation of dna replication	75.5952	22	0.663669	1.71807	0.00213632	0.0220276	R_vs_D_all	up
M13138	Go positive regulation of exocytosis	222.851	83	0.538634	1.34248	0.00213658	0.0220276	R_vs_D_all	up
M27713	Reactome tnf signaling	128.247	43	0.648805	1.49125	0.00214314	0.0220658	R_vs_D_all	up
M22614	Go maintenance of dna methylation	33.8638	7	0.815069	2.41885	0.00215903	0.0221625	R_vs_D_all	up
M13896	Go multi organism localization	178.44	64	0.583989	1.39406	0.00215931	0.0221625	R_vs_D_all	up
M712	Reactome microrna mirna biogenesis	80.7367	24	0.726432	1.68202	0.00216115	0.0221625	R_vs_D_all	up
M22589	Go snrna transcription	199.52	73	0.622576	1.36657	0.00216723	0.0221954	R_vs_D_all	up
M23493	Go embryonic cleavage	27.4657	5	0.745128	2.74657	0.00219695	0.0224563	R_vs_D_all	up
M15365	Go apoptotic process involved in morphogenesis	72.8589	21	0.603305	1.73473	0.00219852	0.0224563	R_vs_D_all	up
M12178	Go regulation of transcription elongation from rna polymerase ii promoter	88.3173	27	0.627869	1.63551	0.00221663	0.0226114	R_vs_D_all	up
M11167	Go transcription by rna polymerase iii	135.325	46	0.663605	1.47093	0.00222422	0.0226589	R_vs_D_all	up
M11196	Go regulation of protein export from nucleus	123.138	41	0.63152	1.50169	0.00223675	0.0227489	R_vs_D_all	up
M11014	Go endosome to lysosome transport	144.93	50	0.637843	1.4493	0.00223895	0.0227489	R_vs_D_all	up
M13441	Go signal transduction in absence of ligand	185.225	67	0.565968	1.38228	0.00225235	0.022855	R_vs_D_all	up
M19861	Reactome energy dependent regulation of mtor by lkb1 ampk	90.754	28	0.723291	1.62061	0.00226792	0.0229828	R_vs_D_all	up
M1095	Reactome rna polymerase i transcription initiation	137.608	47	0.643631	1.46392	0.00227801	0.0230547	R_vs_D_all	up
M15243	Reactome gap junction degradation	48.3434	12	0.690173	2.01431	0.00228816	0.0231272	R_vs_D_all	up
M11699	Go regulation of cellular response to heat	203.791	75	0.602853	1.3586	0.00229678	0.0231588	R_vs_D_all	up
M11525	Go positive regulation of substrate adhesion dependent cell spreading	105.752	34	0.572582	1.55518	0.00229728	0.0231588	R_vs_D_all	up
M22712	Go regulation of microtubule nucleation	33.6685	7	0.860146	2.40489	0.00230525	0.0232088	R_vs_D_all	up
M525	Reactome endosomal vacuolar pathway	45.4623	11	0.753889	2.06647	0.00231759	0.0233027	R_vs_D_all	up
M24674	Go golgi disassembly	33.626	7	0.801686	2.40185	0.00233831	0.0234804	R_vs_D_all	up
M13191	Kegg prostate cancer	226.784	85	0.567985	1.33403	0.00235416	0.0236088	R_vs_D_all	up
M39015	Reactome aberrant regulation of mitotic exit in cancer due to rb1 defects	69.9214	20	0.725118	1.74803	0.0023692	0.0237289	R_vs_D_all	up
M11937	Go cytochrome complex assembly	110.509	36	0.701775	1.53484	0.00239032	0.0238881	R_vs_D_all	up
M12815	Go negative regulation of glial cell proliferation	50.9888	13	0.673688	1.96111	0.00239129	0.0238881	R_vs_D_all	up
M14069	Go cellular response to zinc ion	72.4758	21	0.627661	1.72562	0.00240883	0.0239961	R_vs_D_all	up
M11835	Kegg valine leucine and isoleucine degradation	127.606	43	0.622628	1.48379	0.00241166	0.0239961	R_vs_D_all	up
M27493	Reactome rho gtpases activate rocks	64.5496	18	0.617832	1.79305	0.00241397	0.0239961	R_vs_D_all	up
M967	Reactome traf6 mediated irf7 activation in tlr7 8 or 9 signaling	53.7222	14	0.649179	1.91865	0.00241453	0.0239961	R_vs_D_all	up
M27588	Reactome homologous dna pairing and strand exchange	125.076	42	0.691895	1.489	0.00245531	0.0243701	R_vs_D_all	up
M13934	Go positive regulation of nucleocytoplasmic transport	177.583	64	0.612813	1.38736	0.00247089	0.0244754	R_vs_D_all	up
M22590	Go trna transcription	36.4904	8	0.779936	2.28065	0.00247226	0.0244754	R_vs_D_all	up
M27626	Reactome oncogenic mapk signaling	212.56	79	0.574858	1.34532	0.00247629	0.0244839	R_vs_D_all	up
M29071	Go deoxyribonucleoside metabolic process	36.4778	8	0.698028	2.27987	0.00248229	0.0245033	R_vs_D_all	up
M29830	Reactome aggrephagy	120.135	40	0.624855	1.50168	0.0024846	0.0245033	R_vs_D_all	up
M11004	Go positive regulation of transcription initiation from rna polymerase ii promoter	95.3319	30	0.640249	1.58887	0.00250634	0.0246861	R_vs_D_all	up
M14366	Go protein localization to golgi apparatus	87.7299	27	0.61606	1.62463	0.00251947	0.0247838	R_vs_D_all	up
M23684	Go positive thymic t cell selection	50.7852	13	0.792397	1.95328	0.00253074	0.0248631	R_vs_D_all	up
M13865	Go regulation of attachment of spindle microtubules to kinetochore	50.7773	13	0.728172	1.95297	0.00253625	0.0248665	R_vs_D_all	up
M14804	Reactome extension of telomeres	146.601	51	0.642045	1.43726	0.00253753	0.0248665	R_vs_D_all	up
M29087	Go pyrimidine deoxyribonucleotide metabolic process	64.3171	18	0.714074	1.78659	0.0025586	0.0250412	R_vs_D_all	up
M15868	Go dna ligation	61.6299	17	0.679018	1.81264	0.00256993	0.0251138	R_vs_D_all	up
M15564	Go rrna catabolic process	72.1989	21	0.707635	1.71902	0.00257253	0.0251138	R_vs_D_all	up
M12385	Go fatty acid beta oxidation using acyl coa oxidase	56.1696	15	0.662249	1.87232	0.00261045	0.0254519	R_vs_D_all	up
M6981	Kegg protein export	77.3049	23	0.729263	1.68054	0.00262501	0.0255615	R_vs_D_all	up
M23384	Go natural killer cell chemotaxis	39.2103	9	0.788003	2.17835	0.00267	0.025967	R_vs_D_all	up
M23143	Go low density lipoprotein particle receptor catabolic process	50.565	13	0.743697	1.94481	0.00269016	0.0261301	R_vs_D_all	up
M14629	Go regulation of b cell proliferation	172.316	62	0.564905	1.38965	0.0026987	0.026172	R_vs_D_all	up
M24628	Go response to staurosporine	23.5732	4	0.56873	2.94665	0.00270125	0.026172	R_vs_D_all	up
M14277	Go positive regulation of oxidoreductase activity	139.038	48	0.565055	1.44831	0.0027057	0.0261822	R_vs_D_all	up
M11730	Go rrna transcription	94.9324	30	0.632461	1.58221	0.00272409	0.0263272	R_vs_D_all	up
M34161	Go protection from natural killer cell mediated cytotoxicity	26.8644	5	0.891936	2.68644	0.00273613	0.0264105	R_vs_D_all	up
M15855	Go positive regulation of actin filament bundle assembly	155.625	55	0.621351	1.41477	0.00276374	0.0266437	R_vs_D_all	up
M16040	Go histone phosphorylation	114.664	38	0.600523	1.50874	0.00277053	0.0266759	R_vs_D_all	up
M11983	Go porphyrin containing compound metabolic process	107.277	35	0.671999	1.53253	0.00277567	0.026692	R_vs_D_all	up
M23696	Go maintenance of protein location	237.025	90	0.567546	1.3168	0.00279757	0.0268248	R_vs_D_all	up
M27407	Reactome phosphorylation site mutants of ctnnb1 are not targeted to the proteasome by the destruction complex	55.9058	15	0.739426	1.86353	0.00279915	0.0268248	R_vs_D_all	up
M26975	Reactome transport of mature mrnas derived from intronless transcripts	124.362	42	0.624209	1.4805	0.00279989	0.0268248	R_vs_D_all	up
M15210	Go regulation of phagocytosis	239.29	91	0.564514	1.31478	0.00280749	0.0268379	R_vs_D_all	up
M27001	Reactome regulation of cholesterol biosynthesis by srebp srebf	155.528	55	0.602175	1.41389	0.00280822	0.0268379	R_vs_D_all	up
M22509	Go female meiosis i	36.0701	8	0.759031	2.25438	0.00282931	0.0270061	R_vs_D_all	up
M13615	Go diol metabolic process	87.1794	27	0.607858	1.61443	0.00283817	0.0270572	R_vs_D_all	up
M12672	Go hippocampus development	183.71	67	0.571634	1.37097	0.00284188	0.0270592	R_vs_D_all	up
M11815	Go activation of cysteine type endopeptidase activity	55.8343	15	0.657263	1.86114	0.00285245	0.0271263	R_vs_D_all	up
M16619	Go nucleotide salvage	47.54	12	0.674235	1.98083	0.00287659	0.0272712	R_vs_D_all	up
M24749	Go ruffle assembly	124.212	42	0.599992	1.47872	0.00287761	0.0272712	R_vs_D_all	up
M12754	Go nucleobase metabolic process	97.1648	31	0.557109	1.56717	0.00287985	0.0272712	R_vs_D_all	up
M24810	Go response to mitochondrial depolarisation	71.7182	21	0.684101	1.70758	0.0028818	0.0272712	R_vs_D_all	up
M23093	Go rap protein signal transduction	53.0591	14	0.673934	1.89497	0.00288963	0.0273118	R_vs_D_all	up
M13605	Go alpha linolenic acid metabolic process	47.4813	12	0.677909	1.97839	0.00292474	0.0275761	R_vs_D_all	up
M27114	Reactome alpha linolenic omega3 and linoleic omega6 acid metabolism	47.4813	12	0.677909	1.97839	0.00292474	0.0275761	R_vs_D_all	up
M2286	Reactome peroxisomal lipid metabolism	89.5374	28	0.607874	1.59888	0.00294237	0.0277085	R_vs_D_all	up
M27915	Reactome peroxisomal protein import	171.719	62	0.603309	1.38483	0.00296413	0.0278663	R_vs_D_all	up
M15825	Go establishment of mitotic spindle localization	104.467	34	0.61865	1.53627	0.00296771	0.0278663	R_vs_D_all	up
M14631	Kegg colorectal cancer	171.706	62	0.555986	1.38473	0.00296995	0.0278663	R_vs_D_all	up
M23133	Go positive regulation of interleukin 23 production	23.3182	4	0.797839	2.91477	0.00297889	0.0279162	R_vs_D_all	up
M15079	Go protein k63 linked ubiquitination	150.388	53	0.61921	1.41876	0.00299472	0.0280306	R_vs_D_all	up
M39003	Reactome inhibition of dna recombination at telomere	68.9297	20	0.708297	1.72324	0.00300723	0.0281136	R_vs_D_all	up
M12255	Go pteridine containing compound biosynthetic process	52.897	14	0.754713	1.88918	0.00301855	0.0281853	R_vs_D_all	up
M34123	Go cortical actin cytoskeleton organization	116.582	39	0.600093	1.49464	0.00306037	0.0285413	R_vs_D_all	up
M29701	Reactome constitutive signaling by egfrviii	52.8391	14	0.713741	1.88711	0.00306592	0.0285558	R_vs_D_all	up
M23427	Go cd8 positive alpha beta t cell activation	84.2825	26	0.627399	1.62082	0.00306932	0.0285558	R_vs_D_all	up
M29594	Reactome snrnp assembly	150.229	53	0.621515	1.41726	0.00307496	0.0285577	R_vs_D_all	up
M27494	Reactome rho gtpases activate paks	68.8311	20	0.613694	1.72078	0.00307879	0.0285577	R_vs_D_all	up
M29207	Go tetrahydrobiopterin metabolic process	32.7979	7	0.798596	2.34271	0.00308062	0.0285577	R_vs_D_all	up
M27708	Reactome chk1 chk2 cds1 mediated inactivation of cyclin b cdk1 complex	50.0568	13	0.683217	1.92526	0.00309536	0.02866	R_vs_D_all	up
M10799	Go negative regulation of erbb signaling pathway	143.017	50	0.624684	1.43017	0.0031101	0.0287619	R_vs_D_all	up
M10227	Go positive regulation of dna replication	114.044	38	0.631747	1.50058	0.00311627	0.0287845	R_vs_D_all	up
M11357	Go negative regulation of natural killer cell mediated immunity	58.1817	16	0.702039	1.81818	0.00312626	0.0288423	R_vs_D_all	up
M11488	Go microtubule nucleation	91.756	29	0.648295	1.582	0.00313127	0.028854	R_vs_D_all	up
M12575	Go regulation of chromatin silencing	38.6773	9	0.774291	2.14874	0.00314791	0.0289728	R_vs_D_all	up
M17857	Kegg snare interactions in vesicular transport	113.983	38	0.623736	1.49978	0.00315201	0.028976	R_vs_D_all	up
M23642	Go fibroblast apoptotic process	66.0771	19	0.620386	1.73887	0.00317961	0.0291949	R_vs_D_all	up
M553	Reactome signaling by erbb2	138.094	48	0.598124	1.43848	0.00318629	0.0292215	R_vs_D_all	up
M11249	Go superoxide metabolic process	166.535	60	0.557908	1.38779	0.00319756	0.0292901	R_vs_D_all	up
M22944	Go actin filament depolymerization	154.66	55	0.575415	1.406	0.00323739	0.0296042	R_vs_D_all	up
M16330	Go positive regulation of insulin secretion involved in cellular response to glucose stimulus	84.0276	26	0.666435	1.61592	0.0032439	0.0296042	R_vs_D_all	up
M22219	Go trna wobble base modification	71.2122	21	0.678988	1.69553	0.0032449	0.0296042	R_vs_D_all	up
M676	Reactome pi metabolism	217.565	82	0.587332	1.32662	0.00324718	0.0296042	R_vs_D_all	up
M10910	Go necrotic cell death	145.099	51	0.583625	1.42254	0.00327238	0.0297687	R_vs_D_all	up
M16841	Go regulation of transcription initiation from rna polymerase ii promoter	108.889	36	0.610854	1.51235	0.00327293	0.0297687	R_vs_D_all	up
M15048	Go protein transmembrane transport	163.99	59	0.59537	1.38974	0.00329591	0.0299143	R_vs_D_all	up
M1174	Go dna catabolic process	113.745	38	0.633691	1.49664	0.0032967	0.0299143	R_vs_D_all	up
M23563	Go very long chain fatty acid catabolic process	29.5105	6	0.882404	2.45921	0.00330688	0.0299366	R_vs_D_all	up
M29077	Go deoxyribonucleoside monophosphate metabolic process	44.2427	11	0.662659	2.01103	0.0033069	0.0299366	R_vs_D_all	up
M13717	Go natural killer cell activation involved in immune response	60.6189	17	0.674105	1.78291	0.00331817	0.0300034	R_vs_D_all	up
M739	Reactome rna polymerase iii transcription	120.982	41	0.661868	1.47539	0.00333349	0.0301067	R_vs_D_all	up
M15325	Go coenzyme a biosynthetic process	41.3689	10	0.726455	2.06844	0.00333931	0.030124	R_vs_D_all	up
M27020	Reactome ticam1 rip1 mediated ikk complex recruitment	65.8504	19	0.681612	1.73291	0.00335878	0.0302581	R_vs_D_all	up
M27656	Reactome cooperation of pdcl phlp1 and tric cct in g protein beta folding	120.935	41	0.648674	1.47482	0.00336201	0.0302581	R_vs_D_all	up
M12871	Go protein localization to chromatin	78.7581	24	0.613785	1.64079	0.00337628	0.0303512	R_vs_D_all	up
M27423	Reactome vegfr2 mediated cell proliferation	65.8038	19	0.638861	1.73168	0.00339678	0.0305	R_vs_D_all	up
M14696	Go dna replication dependent nucleosome organization	35.4886	8	0.798085	2.21804	0.00340535	0.0305413	R_vs_D_all	up
M27583	Reactome resolution of d loop structures	103.73	34	0.667144	1.52545	0.00342965	0.0307237	R_vs_D_all	up
M34296	Go apoptotic process involved in blood vessel morphogenesis	26.2316	5	0.52589	2.62316	0.00344088	0.0307885	R_vs_D_all	up
M24918	Go extracellular vesicle biogenesis	73.5367	22	0.621776	1.67129	0.00344692	0.0308068	R_vs_D_all	up
M29666	Reactome ripk1 mediated regulated necrosis	68.3455	20	0.650128	1.70864	0.00345528	0.0308458	R_vs_D_all	up
M34312	Go regulation of histamine secretion by mast cell	22.9246	4	0.842299	2.86558	0.0034624	0.0308709	R_vs_D_all	up
M25412	Go vesicle fusion with endoplasmic reticulum golgi intermediate compartment ergic membrane	29.3739	6	0.784554	2.44782	0.00346608	0.0308709	R_vs_D_all	up
M29616	Reactome signaling by notch1 pest domain mutants in cancer	161.273	58	0.581539	1.39028	0.00349106	0.0310576	R_vs_D_all	up
M11612	Go regulation of lamellipodium assembly	98.6399	32	0.64287	1.54125	0.003533	0.0313945	R_vs_D_all	up
M3871	Reactome association of tric cct with target proteins during biosynthesis	115.783	39	0.616926	1.4844	0.00355062	0.0315	R_vs_D_all	up
M699	Kegg fatty acid metabolism	110.904	37	0.653481	1.49871	0.00355398	0.0315	R_vs_D_all	up
M29119	Go modulation by virus of host cellular process	65.6123	19	0.710104	1.72664	0.00355711	0.0315	R_vs_D_all	up
M23918	Go positive regulation of t cell receptor signaling pathway	54.9789	15	0.582598	1.83263	0.00356947	0.0315732	R_vs_D_all	up
M23000	Go post embryonic camera type eye development	32.3449	7	0.620385	2.31035	0.00357737	0.0316069	R_vs_D_all	up
M11774	Go nucleotide transport	108.403	36	0.658079	1.5056	0.00359185	0.0316752	R_vs_D_all	up
M10345	Go phosphatidylcholine metabolic process	203.017	76	0.564075	1.33564	0.0035933	0.0316752	R_vs_D_all	up
M27771	Reactome rab geranylgeranylation	172.81	63	0.566633	1.37151	0.0035983	0.0316831	R_vs_D_all	up
M15798	Kegg melanoma	175.129	64	0.536739	1.36819	0.00360882	0.0317009	R_vs_D_all	up
M15254	Go cytoplasmic sequestering of protein	73.3325	22	0.662139	1.66665	0.00361171	0.0317009	R_vs_D_all	up
M11482	Go organelle transport along microtubule	221.383	84	0.599096	1.31775	0.00361264	0.0317009	R_vs_D_all	up
M16610	Go oligosaccharide lipid intermediate biosynthetic process	70.739	21	0.688301	1.68426	0.00362289	0.0317547	R_vs_D_all	up
M25035	Go positive regulation of cellular respiration	35.2514	8	0.731901	2.20321	0.0036711	0.0321409	R_vs_D_all	up
M14802	Go acetyl coa biosynthetic process	70.666	21	0.713263	1.68252	0.00368477	0.032224	R_vs_D_all	up
M23218	Go regulation of integrin activation	54.8293	15	0.625098	1.82764	0.00371113	0.0324178	R_vs_D_all	up
M10069	Go regulation of protein targeting to mitochondrion	127.538	44	0.601052	1.4493	0.00376763	0.0328741	R_vs_D_all	up
M27231	Reactome pkmts methylate histone lysines	125.105	43	0.614889	1.45471	0.00378638	0.0329638	R_vs_D_all	up
M15363	Go pigment biosynthetic process	148.966	53	0.598984	1.40534	0.00378644	0.0329638	R_vs_D_all	up
M12617	Kegg type i diabetes mellitus	115.395	39	0.587832	1.47942	0.0038145	0.0331707	R_vs_D_all	up
M2158	Reactome base excision repair	127.45	44	0.637363	1.4483	0.0038262	0.033235	R_vs_D_all	up
M27082	Reactome pregnenolone biosynthesis	43.7309	11	0.79223	1.98777	0.00383157	0.0332442	R_vs_D_all	up
M23608	Go regulation of cellular carbohydrate catabolic process	40.895	10	0.714427	2.04475	0.0038426	0.0332713	R_vs_D_all	up
M27709	Reactome mrna editing	38.0256	9	0.677329	2.11253	0.00384331	0.0332713	R_vs_D_all	up
M16622	Go cellular metabolic compound salvage	95.6993	31	0.584269	1.54354	0.00387607	0.0335174	R_vs_D_all	up
M12704	Go pteridine containing compound metabolic process	98.1641	32	0.62889	1.53381	0.00388374	0.0335461	R_vs_D_all	up
M10079	Go negative regulation of response to endoplasmic reticulum stress	139.309	49	0.633969	1.42152	0.00389035	0.0335657	R_vs_D_all	up
M12129	Go positive regulation of cell cycle g2 m phase transition	90.6641	29	0.574217	1.56317	0.00392576	0.0338334	R_vs_D_all	up
M27044	Reactome nef mediated cd8 down regulation	32.0432	7	0.861422	2.2888	0.00394982	0.0340028	R_vs_D_all	up
M24378	Go actin polymerization dependent cell motility	32.0253	7	0.573597	2.28752	0.00397294	0.0341637	R_vs_D_all	up
M27419	Reactome pink1 prkn mediated mitophagy	70.2976	21	0.62161	1.67375	0.00401231	0.0344639	R_vs_D_all	up
M657	Reactome gastrin creb signalling pathway via pkc and mapk	54.5135	15	0.643623	1.81712	0.00402783	0.0345588	R_vs_D_all	up
M23481	Go torc1 signaling	129.547	45	0.635637	1.43941	0.00403379	0.0345715	R_vs_D_all	up
M10766	Go positive regulation of leukocyte degranulation	77.9193	24	0.595556	1.62332	0.00406393	0.0347912	R_vs_D_all	up
M15208	Go de novo protein folding	112.577	38	0.603584	1.48127	0.00409937	0.0350557	R_vs_D_all	up
M10400	Go pigment granule localization	75.2911	23	0.597177	1.63676	0.00413839	0.0353503	R_vs_D_all	up
M23495	Go dna endoreduplication	25.7126	5	0.875417	2.57126	0.00414658	0.0353811	R_vs_D_all	up
M29070	Go ribonucleoside metabolic process	183.484	68	0.553263	1.34915	0.00416278	0.0354801	R_vs_D_all	up
M25068	Go positive regulation of apoptotic process involved in morphogenesis	25.6898	5	0.896968	2.56898	0.00418052	0.0355249	R_vs_D_all	up
M25280	Go positive regulation of apoptotic process involved in development	25.6898	5	0.896968	2.56898	0.00418052	0.0355249	R_vs_D_all	up
M27394	Reactome sumoylation of chromatin organization proteins	155.422	56	0.588361	1.3877	0.00418582	0.0355249	R_vs_D_all	up
M11643	Go peptidyl cysteine modification	134.11	47	0.597519	1.4267	0.00418644	0.0355249	R_vs_D_all	up
M29847	Reactome signaling by erbb2 ecd mutants	54.3555	15	0.692298	1.81185	0.00419555	0.0355631	R_vs_D_all	up
M23994	Go positive regulation of ubiquitin protein transferase activity	97.7553	32	0.589928	1.52743	0.00421063	0.0356518	R_vs_D_all	up
M1021	Reactome signaling by insulin receptor	192.655	72	0.537592	1.33788	0.00421792	0.0356745	R_vs_D_all	up
M15610	Go cellular carbohydrate catabolic process	117.218	40	0.602354	1.46523	0.00425513	0.0359498	R_vs_D_all	up
M14250	Go dna replication checkpoint	59.6085	17	0.666652	1.75319	0.00426731	0.0360133	R_vs_D_all	up
M24142	Go regulation of fc receptor mediated stimulatory signaling pathway	43.3472	11	0.741743	1.97033	0.00427578	0.0360412	R_vs_D_all	up
M14055	Go regulation of cysteine type endopeptidase activity involved in apoptotic signaling pathway	59.5893	17	0.662974	1.75263	0.0042876	0.0360412	R_vs_D_all	up
M27568	Reactome hdr through single strand annealing ssa	109.901	37	0.691907	1.48515	0.00428977	0.0360412	R_vs_D_all	up
M27408	Reactome interconversion of nucleotide di and triphosphates	90.2299	29	0.612763	1.55569	0.00429098	0.0360412	R_vs_D_all	up
M5500	Kegg base excision repair	100.113	33	0.641243	1.51686	0.00429782	0.0360412	R_vs_D_all	up
M14821	Go regulation of peptidyl threonine phosphorylation	121.975	42	0.579416	1.45208	0.00430485	0.0360412	R_vs_D_all	up
M12844	Go positive regulation of phosphoprotein phosphatase activity	64.8114	19	0.702639	1.70556	0.00430787	0.0360412	R_vs_D_all	up
M22446	Go protein targeting to vacuole	114.732	39	0.642571	1.47092	0.00430795	0.0360412	R_vs_D_all	up
M23769	Go negative regulation of activated t cell proliferation	48.8388	13	0.676608	1.87842	0.00431404	0.0360528	R_vs_D_all	up
M14154	Go negative regulation of response to cytokine stimulus	148.158	53	0.619188	1.39771	0.00431868	0.0360528	R_vs_D_all	up
M29172	Go flavin containing compound metabolic process	34.7296	8	0.811607	2.1706	0.00432699	0.0360832	R_vs_D_all	up
M27865	Reactome signaling by erythropoietin	80.1381	25	0.635893	1.60276	0.00435136	0.0362472	R_vs_D_all	up
M22250	Go immune response to tumor cell	64.7453	19	0.650631	1.70382	0.00437613	0.0364143	R_vs_D_all	up
M14912	Go tetrahydrofolate interconversion	40.4419	10	0.719944	2.02209	0.00439052	0.0364948	R_vs_D_all	up
M23189	Go regulation of histone ubiquitination	45.9686	12	0.667069	1.91536	0.00446567	0.0370528	R_vs_D_all	up
M29568	Reactome hiv transcription initiation	133.728	47	0.658662	1.42263	0.00446725	0.0370528	R_vs_D_all	up
M5244	Kegg glyoxylate and dicarboxylate metabolism	54.1069	15	0.740872	1.80356	0.00447291	0.0370598	R_vs_D_all	up
M22798	Go pantothenate metabolic process	31.6299	7	0.856876	2.25928	0.00452042	0.0374134	R_vs_D_all	up
M23804	Go tetrahydrofolate biosynthetic process	31.6061	7	0.770508	2.25758	0.00455556	0.037663	R_vs_D_all	up
M15703	Go zinc ion homeostasis	107.14	36	0.632334	1.48806	0.00456034	0.037663	R_vs_D_all	up
M27489	Reactome rho gtpases activate cit	61.9513	18	0.607921	1.72087	0.00457415	0.0377067	R_vs_D_all	up
M15204	Go c21 steroid hormone biosynthetic process	69.7255	21	0.653092	1.66013	0.00457539	0.0377067	R_vs_D_all	up
M29824	Reactome response of mtb to phagocytosis	74.8309	23	0.626355	1.62676	0.00458347	0.0377291	R_vs_D_all	up
M27295	Reactome sumoylation of transcription cofactors	119.211	41	0.636963	1.45379	0.00458788	0.0377291	R_vs_D_all	up
M16598	Go positive regulation of phosphatase activity	94.8372	31	0.647224	1.52963	0.00460311	0.0378141	R_vs_D_all	up
M24408	Go histone h3 k27 methylation	56.6493	16	0.607736	1.77029	0.00461365	0.0378604	R_vs_D_all	up
M23061	Go telomere maintenance via semi conservative replication	84.8625	27	0.711451	1.57153	0.00463875	0.0380259	R_vs_D_all	up
M15645	Go protein k48 linked ubiquitination	154.741	56	0.626344	1.38162	0.00466162	0.0381729	R_vs_D_all	up
M8410	Reactome erks are inactivated	48.542	13	0.750084	1.867	0.00467304	0.0382259	R_vs_D_all	up
M11379	Go activation of jun kinase activity	111.849	38	0.586377	1.4717	0.00468717	0.0383009	R_vs_D_all	up
M14868	Go mast cell mediated immunity	133.433	47	0.589354	1.4195	0.00469507	0.0383249	R_vs_D_all	up
M16248	Go negative regulation of cell killing	72.1658	22	0.669329	1.64013	0.00470325	0.0383511	R_vs_D_all	up
M7946	Kegg notch signaling pathway	131.017	46	0.633585	1.4241	0.00472318	0.038473	R_vs_D_all	up
M23423	Go protein localization to endosome	79.7492	25	0.629468	1.59498	0.00473047	0.0384917	R_vs_D_all	up
M27343	Reactome ercc6 csb and ehmt2 g9a positively regulate rrna expression	56.5434	16	0.712791	1.76698	0.00473781	0.0385109	R_vs_D_all	up
M10723	Go membrane disassembly	56.5206	16	0.659562	1.76627	0.00476501	0.0386913	R_vs_D_all	up
M729	Reactome fatty acyl coa biosynthesis	102.012	34	0.592179	1.50017	0.00478026	0.0387743	R_vs_D_all	up
M24377	Go negative regulation of fat cell proliferation	25.3113	5	0.636195	2.53113	0.0047856	0.0387769	R_vs_D_all	up
M10894	Go negative regulation of reactive oxygen species metabolic process	142.748	51	0.597305	1.39949	0.00482767	0.0390768	R_vs_D_all	up
M29237	Go medium chain fatty acid metabolic process	45.6782	12	0.545236	1.90326	0.00483811	0.0391203	R_vs_D_all	up
M25379	Go positive regulation of chromosome separation	53.7856	15	0.769705	1.79285	0.00485692	0.0392313	R_vs_D_all	up
M1015	Reactome inhibition of replication initiation of damaged dna by rb1 e2f1	48.3925	13	0.693925	1.86125	0.00486445	0.0392511	R_vs_D_all	up
M11917	Go glucose 6 phosphate metabolic process	77.048	24	0.679343	1.60517	0.00491489	0.0395126	R_vs_D_all	up
M12960	Go response to sterol	92.0342	30	0.593654	1.5339	0.00491839	0.0395126	R_vs_D_all	up
M3896	Kegg inositol phosphate metabolism	144.992	52	0.577484	1.39415	0.00491973	0.0395126	R_vs_D_all	up
M29013	Go negative regulation of leukocyte mediated cytotoxicity	64.2444	19	0.668311	1.69064	0.00492634	0.0395126	R_vs_D_all	up
M23719	Go negative regulation of regulatory t cell differentiation	25.2286	5	0.638557	2.52286	0.00492861	0.0395126	R_vs_D_all	up
M27013	Reactome toll like receptor tlr1 tlr2 cascade	246.329	96	0.552525	1.28297	0.00493383	0.0395126	R_vs_D_all	up
M38998	Reactome aberrant regulation of mitotic g1 s transition in cancer due to rb1 defects	59.0161	17	0.612883	1.73577	0.00493663	0.0395126	R_vs_D_all	up
M15206	Go sterol biosynthetic process	191.547	72	0.585608	1.33019	0.0049378	0.0395126	R_vs_D_all	up
M15257	Go regulation of spindle assembly	77.0178	24	0.636705	1.60454	0.00494715	0.0395465	R_vs_D_all	up
M34169	Go protein transport to vacuole involved in ubiquitin dependent protein catabolic process via the multivesicular body sorting pathway	25.2114	5	0.771314	2.52114	0.0049589	0.0395994	R_vs_D_all	up
M23228	Go positive regulation of nad p h oxidase activity	28.3174	6	0.78063	2.35978	0.00496983	0.0396457	R_vs_D_all	up
M27191	Reactome dna damage telomere stress induced senescence	87.0003	28	0.644457	1.55358	0.00499329	0.0397678	R_vs_D_all	up
M5436	Kegg b cell receptor signaling pathway	196.068	74	0.5712	1.32479	0.00499543	0.0397678	R_vs_D_all	up
M12451	Go folic acid containing compound biosynthetic process	37.1342	9	0.754631	2.06301	0.0050335	0.0400296	R_vs_D_all	up
M16882	Go dna catabolic process endonucleolytic	89.4215	29	0.625486	1.54175	0.00505617	0.0401685	R_vs_D_all	up
M16457	Go dopamine receptor signaling pathway	106.552	36	0.619461	1.47989	0.00508938	0.0403907	R_vs_D_all	up
M16065	Go rac protein signal transduction	111.388	38	0.593906	1.46564	0.00509831	0.04042	R_vs_D_all	up
M23054	Go regulation of deoxyribonuclease activity	39.9197	10	0.684599	1.99598	0.00511348	0.0404988	R_vs_D_all	up
M23800	Go alpha beta t cell proliferation	104.057	35	0.578301	1.48653	0.00515023	0.0407481	R_vs_D_all	up
M29816	Reactome infection with mycobacterium tuberculosis	84.3533	27	0.610572	1.5621	0.00515634	0.0407546	R_vs_D_all	up
M23321	Go negative regulation of protein dephosphorylation	168.083	62	0.592451	1.35551	0.0051717	0.0408342	R_vs_D_all	up
M29766	Reactome loss of function of mecp2 in rett syndrome	48.1565	13	0.697842	1.85217	0.00518154	0.0408701	R_vs_D_all	up
M27212	Reactome nuclear envelope breakdown	144.653	52	0.605445	1.3909	0.00519521	0.0409019	R_vs_D_all	up
M25560	Go positive regulation of atp biosynthetic process	42.6574	11	0.70792	1.93897	0.00519892	0.0409019	R_vs_D_all	up
M26911	Reactome g protein mediated events	139.928	50	0.58843	1.39928	0.00520146	0.0409019	R_vs_D_all	up
M25565	Go positive regulation of cd8 positive alpha beta t cell activation	34.1284	8	0.747372	2.13303	0.00522065	0.041011	R_vs_D_all	up
M14359	Go positive regulation of response to cytokine stimulus	151.629	55	0.551806	1.37844	0.00525776	0.0412606	R_vs_D_all	up
M27700	Reactome base excision repair ap site formation	58.7412	17	0.66515	1.72768	0.00527943	0.0413886	R_vs_D_all	up
M662	Reactome synthesis of pips at the plasma membrane	144.533	52	0.608462	1.38974	0.00529609	0.0414672	R_vs_D_all	up
M10235	Go positive regulation of gene expression epigenetic	135.082	48	0.627361	1.4071	0.00530019	0.0414672	R_vs_D_all	up
M5876	Reactome ctla4 inhibitory signaling	69.0717	21	0.694039	1.64456	0.00530877	0.0414922	R_vs_D_all	up
M14627	Go ceramide metabolic process	236.605	92	0.578262	1.2859	0.00536535	0.041892	R_vs_D_all	up
M16430	Go positive regulation of neuron apoptotic process	146.791	53	0.53733	1.38482	0.0053768	0.0419331	R_vs_D_all	up
M23567	Go nucleolar large rrna transcription by rna polymerase i	50.7083	14	0.688922	1.81101	0.00538558	0.0419331	R_vs_D_all	up
M16607	Go microtubule polymerization	202.395	77	0.591039	1.31425	0.00539568	0.0419331	R_vs_D_all	up
M29056	Go folic acid containing compound metabolic process	81.6358	26	0.616584	1.56992	0.00539772	0.0419331	R_vs_D_all	up
M13929	Go purine nucleotide transport	96.4837	32	0.658238	1.50756	0.00539775	0.0419331	R_vs_D_all	up
M12149	Go negative regulation of autophagy	213.791	82	0.597643	1.3036	0.00542048	0.0420673	R_vs_D_all	up
M13719	Go male meiosis i	68.9603	21	0.679137	1.64191	0.00544413	0.042174	R_vs_D_all	up
M34298	Go protein localization to bicellular tight junction	24.9479	5	0.725322	2.49479	0.00544515	0.042174	R_vs_D_all	up
M17844	Kegg other glycan degradation	53.3305	15	0.759089	1.77768	0.00545404	0.0422005	R_vs_D_all	up
M15517	Go regulation of response to interferon gamma	76.4931	24	0.61472	1.59361	0.00554029	0.0428249	R_vs_D_all	up
M27898	Reactome interleukin 21 signaling	39.6277	10	0.671665	1.98139	0.00556533	0.0429755	R_vs_D_all	up
M11659	Go pyrimidine nucleoside biosynthetic process	53.2436	15	0.687921	1.77479	0.00557553	0.0430112	R_vs_D_all	up
M24753	Go amyloid beta clearance	101.142	34	0.611061	1.48739	0.00563715	0.0434432	R_vs_D_all	up
M27919	Reactome activated ntrk3 signals through ras	33.8616	8	0.720546	2.11635	0.00567103	0.0436407	R_vs_D_all	up
M25282	Go regulation of protein localization to nucleolus	30.9277	7	0.681832	2.20912	0.00567408	0.0436407	R_vs_D_all	up
M14662	Go superoxide anion generation	88.8143	29	0.567326	1.53128	0.00571211	0.0438895	R_vs_D_all	up
M15301	Go mitochondrion morphogenesis	68.7062	21	0.678466	1.63586	0.00576494	0.0442514	R_vs_D_all	up
M16527	Go response to redox state	50.4396	14	0.671057	1.80141	0.00577434	0.0442795	R_vs_D_all	up
M29167	Go keratan sulfate metabolic process	86.2245	28	0.681482	1.53972	0.00584695	0.0447918	R_vs_D_all	up
M12737	Go cell death in response to oxidative stress	208.643	80	0.589563	1.30402	0.00585886	0.0448386	R_vs_D_all	up
M14364	Go deoxyribonucleotide biosynthetic process	53.0424	15	0.606689	1.76808	0.00586678	0.0448547	R_vs_D_all	up
M690	Reactome keratan sulfate keratin metabolism	88.6513	29	0.682233	1.52847	0.00590114	0.0450378	R_vs_D_all	up
M29849	Reactome signaling by pdgfr in disease	66.044	20	0.673207	1.6511	0.00590238	0.0450378	R_vs_D_all	up
M1012	Reactome interleukin 2 family signaling	122.539	43	0.587151	1.42487	0.0059241	0.0451588	R_vs_D_all	up
M15236	Go retrograde transport endosome to golgi	224.477	87	0.576234	1.2901	0.00593334	0.0451601	R_vs_D_all	up
M34245	Go pyridine containing compound biosynthetic process	95.9907	32	0.577201	1.49986	0.00593596	0.0451601	R_vs_D_all	up
M24449	Go cellular response to copper ion	76.1626	24	0.559163	1.58672	0.00594703	0.0451998	R_vs_D_all	up
M26963	Reactome synthesis of pips at the er membrane	24.6935	5	0.89571	2.46935	0.00595782	0.0452269	R_vs_D_all	up
M11546	Go positive regulation of b cell proliferation	117.721	41	0.577683	1.43563	0.00596572	0.0452269	R_vs_D_all	up
M16227	Reactome cholesterol biosynthesis	78.6549	25	0.668903	1.5731	0.00596817	0.0452269	R_vs_D_all	up
M27586	Reactome resolution of d loop structures through synthesis dependent strand annealing sdsa	81.1293	26	0.684799	1.56018	0.00599839	0.0454113	R_vs_D_all	up
M16895	Go receptor clustering	146.093	53	0.551712	1.37824	0.00600496	0.0454166	R_vs_D_all	up
M16552	Go positive regulation of muscle cell apoptotic process	76.0663	24	0.562779	1.58471	0.00607072	0.045782	R_vs_D_all	up
M23278	Go positive regulation of smooth muscle cell apoptotic process	50.2439	14	0.558129	1.79443	0.00607378	0.045782	R_vs_D_all	up
M25182	Go positive regulation of autophagy of mitochondrion	68.4631	21	0.642301	1.63007	0.00608826	0.045782	R_vs_D_all	up
M23475	Go interleukin 23 mediated signaling pathway	36.4977	9	0.629132	2.02765	0.00608875	0.045782	R_vs_D_all	up
M27896	Reactome interleukin 23 signaling	36.4977	9	0.629132	2.02765	0.00608875	0.045782	R_vs_D_all	up
M29075	Go purine deoxyribonucleotide metabolic process	44.8351	12	0.582271	1.86813	0.00609207	0.045782	R_vs_D_all	up
M23176	Go myeloid cell apoptotic process	93.4059	31	0.552749	1.50655	0.00609478	0.045782	R_vs_D_all	up
M24368	Go peptidyl serine dephosphorylation	65.8957	20	0.657943	1.64739	0.00610552	0.0458126	R_vs_D_all	up
M23755	Go positive regulation of rna polymerase ii transcription preinitiation complex assembly	39.3037	10	0.669035	1.96519	0.00611072	0.0458126	R_vs_D_all	up
M27250	Reactome regulation of hsf1 mediated heat shock response	205.999	79	0.580104	1.30379	0.00614867	0.0460524	R_vs_D_all	up
M13249	Go dna demethylation	83.4816	27	0.596738	1.54596	0.0061681	0.0461087	R_vs_D_all	up
M25252	Go regulation of xenophagy	27.6749	6	0.630361	2.30624	0.00617056	0.0461087	R_vs_D_all	up
M25302	Go escrt complex disassembly	39.2655	10	0.674698	1.96328	0.00617825	0.0461087	R_vs_D_all	up
M22296	Go regulation of myeloid leukocyte mediated immunity	150.592	55	0.560297	1.36902	0.00618007	0.0461087	R_vs_D_all	up
M9131	Kegg glycerophospholipid metabolism	189.931	72	0.591264	1.31897	0.00619077	0.0461299	R_vs_D_all	up
M27297	Reactome cooperation of prefoldin and tric cct in actin and tubulin folding	95.7681	32	0.652162	1.49638	0.00619487	0.0461299	R_vs_D_all	up
M29190	Go regulation of nitric oxide biosynthetic process	145.87	53	0.565145	1.37613	0.00621939	0.0462679	R_vs_D_all	up
M27884	Reactome ticam1 dependent activation of irf3 irf7	44.7239	12	0.69338	1.8635	0.00627864	0.0466637	R_vs_D_all	up
M29124	Go gdp mannose metabolic process	30.5847	7	0.756771	2.18462	0.00633477	0.0470207	R_vs_D_all	up
M11204	Go b cell proliferation	217.152	84	0.543677	1.29257	0.00633884	0.0470207	R_vs_D_all	up
M27415	Reactome wnt5a dependent internalization of fzd2 fzd5 and ror2	44.667	12	0.681766	1.86112	0.00637616	0.047225	R_vs_D_all	up
M22258	Go germinal center formation	52.7103	15	0.56902	1.75701	0.00637861	0.047225	R_vs_D_all	up
M34243	Go protein localization to adherens junction	24.4965	5	0.819506	2.44965	0.00638614	0.0472355	R_vs_D_all	up
M29526	Reactome recognition and association of dna glycosylase with site containing an affected purine	39.1462	10	0.678144	1.95731	0.00639369	0.047246	R_vs_D_all	up
M23395	Go homologous recombination	140.994	51	0.583408	1.38229	0.00640258	0.0472665	R_vs_D_all	up
M14187	Go retrograde transport endosome to plasma membrane	88.2328	29	0.659141	1.52126	0.00641308	0.0472988	R_vs_D_all	up
M27904	Reactome activated ntrk2 signals through ras	33.4599	8	0.69368	2.09124	0.00641924	0.047299	R_vs_D_all	up
M23524	Go negative regulation of circadian sleep wake cycle sleep	17.9144	3	0.749767	2.98573	0.0064498	0.0474789	R_vs_D_all	up
M10224	Go regulation of cell cycle checkpoint	93.0856	31	0.620012	1.50138	0.00648459	0.0476895	R_vs_D_all	up
M13928	Go positive regulation of lamellipodium assembly	75.7048	24	0.679569	1.57718	0.00655633	0.0481713	R_vs_D_all	up
M27611	Reactome gdp fucose biosynthesis	24.3979	5	0.875425	2.43979	0.00661157	0.048531	R_vs_D_all	up
M24093	Go vagina development	33.3483	8	0.577062	2.08427	0.00664305	0.0487157	R_vs_D_all	up
M25489	Go regulation of natural killer cell chemotaxis	30.4319	7	0.76341	2.1737	0.00665195	0.0487347	R_vs_D_all	up
M14309	Reactome g protein beta gamma signalling	95.3871	32	0.651494	1.49042	0.00666221	0.0487636	R_vs_D_all	up
M13443	Go rna capping	97.8131	33	0.663777	1.48202	0.00667319	0.0487947	R_vs_D_all	up
M22252	Go antigen processing and presentation of peptide antigen via mhc class ib	24.3689	5	0.883161	2.43689	0.0066791	0.0487947	R_vs_D_all	up
M10918	Go regulation by virus of viral protein levels in host cell	30.4121	7	0.786361	2.17229	0.00669408	0.0488579	R_vs_D_all	up
M13723	Go positive regulation of sodium ion transmembrane transport	68.0281	21	0.545767	1.61972	0.00670915	0.0489216	R_vs_D_all	up
M497	Reactome processing of intronless pre mrnas	62.8735	19	0.673659	1.65456	0.00678029	0.0493938	R_vs_D_all	up
M39002	Reactome signaling by kit in disease	65.4017	20	0.622005	1.63504	0.00683003	0.0497092	R_vs_D_all	up
M29556	Reactome eukaryotic translation elongation	331.07	94	0.742096	1.76101	5.67144e-10	4.37949e-06	R_vs_D_all	down
M189	Kegg ribosome	307.736	87	0.755367	1.7686	1.71533e-09	6.6229e-06	R_vs_D_all	down
M24889	Go neuron projection organization	295.025	88	0.620022	1.67628	4.7632e-08	0.000122605	R_vs_D_all	down
M10240	Go positive regulation of protein binding	259.575	82	0.584209	1.58278	2.84648e-06	0.00497459	R_vs_D_all	down
M11596	Go regulation of receptor binding	102.313	23	0.607272	2.22421	3.64889e-06	0.00497459	R_vs_D_all	down
M15117	Go epithelial cell morphogenesis	127.749	32	0.621281	1.99607	3.86526e-06	0.00497459	R_vs_D_all	down
M10787	Go keratinocyte proliferation	142.193	38	0.757988	1.87096	6.45198e-06	0.00702058	R_vs_D_all	down
M15944	Go arachidonic acid metabolic process	170.912	49	0.682088	1.744	7.27333e-06	0.00702058	R_vs_D_all	down
M13352	Go glomerulus development	184.66	55	0.637144	1.67872	1.08272e-05	0.00928975	R_vs_D_all	down
M27402	Reactome repression of wnt target genes	67.8696	13	0.791301	2.61037	1.34811e-05	0.0104101	R_vs_D_all	down
M6856	Kegg hematopoietic cell lineage	248.27	81	0.617788	1.53253	1.51022e-05	0.0106017	R_vs_D_all	down
M27140	Reactome arachidonic acid metabolism	174.725	52	0.650165	1.68005	1.74493e-05	0.0112286	R_vs_D_all	down
M24876	Go protein localization to axon	56.5081	10	0.689328	2.82541	2.43654e-05	0.014473	R_vs_D_all	down
M24242	Go dendritic spine morphogenesis	195.54	61	0.616673	1.60279	2.68055e-05	0.0147851	R_vs_D_all	down
M12858	Go negative regulation of oxidoreductase activity	105.646	27	0.678435	1.9564	3.37085e-05	0.0173531	R_vs_D_all	down
M27359	Reactome binding of tcf lef ctnnb1 to target gene promoters	48.1465	8	0.866968	3.00916	4.50474e-05	0.021741	R_vs_D_all	down
M24333	Go neuron cellular homeostasis	112.267	30	0.63943	1.87112	5.05028e-05	0.0229402	R_vs_D_all	down
M15091	Go protein localization to synapse	231.015	77	0.561403	1.5001	5.83786e-05	0.0250444	R_vs_D_all	down
M14754	Go regulation of homotypic cell cell adhesion	99.9207	26	0.693972	1.92155	7.30916e-05	0.0291761	R_vs_D_all	down
M14883	Go peptidyl tyrosine autophosphorylation	134.44	39	0.624318	1.72359	7.55662e-05	0.0291761	R_vs_D_all	down
M11430	Go response to axon injury	207.176	68	0.630838	1.52335	8.11596e-05	0.0298435	R_vs_D_all	down
M12535	Go positive regulation of interleukin 12 production	115.089	32	0.661043	1.79826	9.40788e-05	0.0330217	R_vs_D_all	down
M10666	Go regulation of coagulation	227.184	77	0.604206	1.47522	0.000114505	0.0362339	R_vs_D_all	down
M13909	Go positive regulation of t helper cell differentiation	81.4708	20	0.78032	2.03677	0.000117794	0.0362339	R_vs_D_all	down
M14446	Go neuron projection regeneration	162.985	51	0.63208	1.59789	0.000118926	0.0362339	R_vs_D_all	down
M23009	Go regulation of axon diameter	35.0591	5	0.835237	3.50591	0.000122	0.0362339	R_vs_D_all	down
M14075	Go positive regulation of neurotransmitter transport	97.653	26	0.608032	1.87794	0.000130605	0.037353	R_vs_D_all	down
M27321	Reactome ca2 pathway	184.49	60	0.587118	1.53742	0.000141757	0.0374239	R_vs_D_all	down
M14994	Go regulation of platelet activation	113.224	32	0.663895	1.76912	0.000146507	0.0374239	R_vs_D_all	down
M27952	Reactome estrogen dependent nuclear events downstream of esr membrane signaling	88.9063	23	0.674204	1.93275	0.000150607	0.0374239	R_vs_D_all	down
M24937	Go negative regulation of ruffle assembly	38.0062	6	0.781401	3.16719	0.000153201	0.0374239	R_vs_D_all	down
M24227	Go establishment of blood brain barrier	54.0531	11	0.669977	2.45696	0.000161683	0.0374239	R_vs_D_all	down
M22278	Go negative regulation of b cell mediated immunity	56.9718	12	0.670642	2.37383	0.000168748	0.0374239	R_vs_D_all	down
M13759	Go protein transport along microtubule	200.68	67	0.618052	1.49761	0.000169554	0.0374239	R_vs_D_all	down
M24733	Go dendritic spine maintenance	71.6474	17	0.746304	2.10728	0.000169859	0.0374239	R_vs_D_all	down
M12339	Go regulation of platelet aggregation	74.4046	18	0.721399	2.06679	0.00017447	0.0374239	R_vs_D_all	down
M15100	Go regulation of synaptic transmission gabaergic	104.207	29	0.592098	1.79667	0.000189211	0.0394889	R_vs_D_all	down
M13312	Go negative regulation of cell morphogenesis involved in differentiation	257.198	91	0.593177	1.41318	0.00020418	0.0411831	R_vs_D_all	down
M13079	Go regulation of dendritic spine development	223.692	77	0.589543	1.45254	0.000207995	0.0411831	R_vs_D_all	down
M1825	Reactome acetylcholine regulates insulin secretion	46.847	9	0.751532	2.60261	0.000222952	0.0424058	R_vs_D_all	down
M27943	Reactome transcriptional regulation of granulopoiesis	106.072	30	0.622585	1.76786	0.000228083	0.0424058	R_vs_D_all	down
M27821	Reactome runx3 regulates wnt signaling	43.5343	8	0.844734	2.7209	0.000232082	0.0424058	R_vs_D_all	down
M22299	Go negative regulation of humoral immune response mediated by circulating immunoglobulin	40.2152	7	0.77797	2.87251	0.000236137	0.0424058	R_vs_D_all	down
M23220	Go negative regulation of cell adhesion mediated by integrin	49.5306	10	0.623829	2.47653	0.000258442	0.0447465	R_vs_D_all	down
M16487	Go adipose tissue development	128.818	39	0.632613	1.65151	0.000260761	0.0447465	R_vs_D_all	down
M13990	Go antigen processing and presentation of exogenous peptide antigen via mhc class i	284.838	74	0.706328	1.92458	1.03326e-10	4.17167e-07	R_vs_D_B intermediate	up
M13091	Go antigen processing and presentation of peptide antigen via mhc class i	331.438	92	0.675446	1.80129	1.58625e-10	4.17167e-07	R_vs_D_B intermediate	up
M518	Reactome antigen processing cross presentation	326.036	90	0.667928	1.81131	1.62069e-10	4.17167e-07	R_vs_D_B intermediate	up
M601	Reactome antigen activates b cell receptor bcr leading to generation of second messengers	162.047	34	0.656455	2.38304	1.19906e-09	1.92497e-06	R_vs_D_B intermediate	up
M16004	Kegg antigen processing and presentation	252.924	66	0.661819	1.91609	1.24642e-09	1.92497e-06	R_vs_D_B intermediate	up
M10680	Kegg proteasome	181.073	43	0.762721	2.1055	9.61664e-09	1.23766e-05	R_vs_D_B intermediate	up
M27581	Reactome cd22 mediated bcr regulation	73.3915	9	0.91935	4.0773	1.19556e-08	1.31887e-05	R_vs_D_B intermediate	up
M14004	Go interferon gamma mediated signaling pathway	281.408	82	0.620958	1.71591	3.20479e-08	2.87808e-05	R_vs_D_B intermediate	up
M965	Reactome interferon gamma signaling	278.603	81	0.624558	1.71977	3.3544e-08	2.87808e-05	R_vs_D_B intermediate	up
M27439	Reactome hedgehog ligand biogenesis	224.709	61	0.712861	1.84188	4.39728e-08	3.39558e-05	R_vs_D_B intermediate	up
M760	Reactome integrin signaling	106.746	20	0.811928	2.66864	5.48494e-08	3.8407e-05	R_vs_D_B intermediate	up
M5911	Hallmark interferon alpha response	306.715	93	0.618098	1.64901	5.96845e-08	3.8407e-05	R_vs_D_B intermediate	up
M27563	Reactome defective cftr causes cystic fibrosis	217.519	59	0.709736	1.84339	6.7953e-08	4.03641e-05	R_vs_D_B intermediate	up
M27322	Reactome pcp ce pathway	292.842	89	0.661006	1.64518	1.26983e-07	6.67332e-05	R_vs_D_B intermediate	up
M510	Reactome cross presentation of soluble exogenous antigens endosomes	176.846	45	0.749923	1.96496	1.29629e-07	6.67332e-05	R_vs_D_B intermediate	up
M27815	Reactome regulation of pten stability and activity	235.494	67	0.694234	1.75742	1.43627e-07	6.93179e-05	R_vs_D_B intermediate	up
M23564	Go atp synthesis coupled electron transport	298.455	92	0.660262	1.62204	1.89958e-07	8.62857e-05	R_vs_D_B intermediate	up
M27931	Reactome negative regulation of notch4 signaling	198.561	54	0.708876	1.83852	2.55629e-07	0.000101961	R_vs_D_B intermediate	up
M16121	Kegg fc gamma r mediated phagocytosis	281.693	86	0.620013	1.63775	2.60431e-07	0.000101961	R_vs_D_B intermediate	up
M998	Reactome auf1 hnrnp d0 binds and destabilizes mrna	198.269	54	0.703857	1.83583	2.74005e-07	0.000101961	R_vs_D_B intermediate	up
M17386	Reactome costimulation by the cd28 family	229.935	66	0.645533	1.74193	2.77283e-07	0.000101961	R_vs_D_B intermediate	up
M27470	Reactome degradation of gli1 by the proteasome	208.541	58	0.697001	1.79777	2.99813e-07	0.000105234	R_vs_D_B intermediate	up
M1030	Reactome apc c cdh1 mediated degradation of cdc20 and other apc c cdh1 targeted proteins in late mitosis early g1	242.298	71	0.675938	1.70633	3.18797e-07	0.000107033	R_vs_D_B intermediate	up
M27809	Reactome regulation of runx3 expression and activity	198.592	55	0.682753	1.80539	4.76161e-07	0.000153205	R_vs_D_B intermediate	up
M641	Reactome cellular response to hypoxia	237.182	70	0.682343	1.69416	5.50123e-07	0.000169922	R_vs_D_B intermediate	up
M10735	Reactome platelet aggregation plug formation	114.334	25	0.743522	2.28668	6.01647e-07	0.000178689	R_vs_D_B intermediate	up
M893	Reactome respiratory electron transport	311.389	100	0.639424	1.55695	7.48827e-07	0.000214164	R_vs_D_B intermediate	up
M27398	Reactome degradation of axin	193.718	54	0.690837	1.79368	7.98793e-07	0.000220296	R_vs_D_B intermediate	up
M27399	Reactome degradation of dvl	196.124	55	0.69447	1.78294	8.44317e-07	0.000224821	R_vs_D_B intermediate	up
M5436	Kegg b cell receptor signaling pathway	242.5	73	0.598012	1.66096	9.10914e-07	0.000234469	R_vs_D_B intermediate	up
M27743	Reactome the role of gtse1 in g2 m progression after g2 checkpoint	234.553	70	0.655683	1.67538	9.62927e-07	0.000239862	R_vs_D_B intermediate	up
M16726	Go phagocytosis recognition	111.844	25	0.560459	2.23687	1.25027e-06	0.000296846	R_vs_D_B intermediate	up
M27465	Reactome dectin 1 mediated noncanonical nf kb signaling	210.035	61	0.669039	1.7216	1.26857e-06	0.000296846	R_vs_D_B intermediate	up
M16523	Reactome generation of second messenger molecules	128.768	31	0.733645	2.07691	1.3821e-06	0.000310544	R_vs_D_B intermediate	up
M22379	Go mitochondrial electron transport nadh to ubiquinone	188.537	53	0.694972	1.77865	1.43568e-06	0.000310544	R_vs_D_B intermediate	up
M27802	Reactome regulation of runx2 expression and activity	219.511	65	0.672226	1.68855	1.53355e-06	0.000310544	R_vs_D_B intermediate	up
M16514	Go negative regulation of tumor necrosis factor superfamily cytokine production	166.91	45	0.667813	1.85455	1.54738e-06	0.000310544	R_vs_D_B intermediate	up
M27497	Reactome hedgehog on state	255.062	79	0.653486	1.61432	1.57143e-06	0.000310544	R_vs_D_B intermediate	up
M27473	Reactome abc transporter disorders	234.647	71	0.663267	1.65245	1.61304e-06	0.000310544	R_vs_D_B intermediate	up
M10781	Go anaphase promoting complex dependent catabolic process	249.788	77	0.657567	1.622	1.64371e-06	0.000310544	R_vs_D_B intermediate	up
M16483	Go regulation of cellular amino acid metabolic process	195.814	56	0.68248	1.74834	1.64884e-06	0.000310544	R_vs_D_B intermediate	up
M747	Reactome metabolism of polyamines	197.875	57	0.688592	1.73574	1.86649e-06	0.000343168	R_vs_D_B intermediate	up
M27672	Reactome g1 s dna damage checkpoints	217.272	65	0.655524	1.67132	2.46984e-06	0.000436982	R_vs_D_B intermediate	up
M11729	Go regulation of cellular amine metabolic process	222.353	67	0.644803	1.65935	2.48993e-06	0.000436982	R_vs_D_B intermediate	up
M13103	Kegg autoimmune thyroid disease	129.246	32	0.691174	2.01947	2.59804e-06	0.000445824	R_vs_D_B intermediate	up
M13667	Go regulation of transcription from rna polymerase ii promoter in response to hypoxia	237.196	73	0.659649	1.62463	2.70951e-06	0.000448912	R_vs_D_B intermediate	up
M27572	Reactome mapk6 mapk4 signaling	254.682	80	0.643365	1.59176	2.78499e-06	0.000448912	R_vs_D_B intermediate	up
M595	Reactome downstream signaling events of b cell receptor bcr	254.672	80	0.629709	1.5917	2.79044e-06	0.000448912	R_vs_D_B intermediate	up
M29582	Reactome apc c mediated degradation of cell cycle proteins	264.435	84	0.64529	1.57402	2.92004e-06	0.000453798	R_vs_D_B intermediate	up
M16069	Go regulation of viral entry into host cell	111.774	26	0.726757	2.1495	2.93834e-06	0.000453798	R_vs_D_B intermediate	up
M27467	Reactome clec7a dectin 1 signaling	301.264	99	0.611567	1.52154	3.06025e-06	0.000463357	R_vs_D_B intermediate	up
M27201	Reactome eph ephrin signaling	236.115	73	0.659015	1.61723	3.37e-06	0.000500446	R_vs_D_B intermediate	up
M27670	Reactome stabilization of p53	191.996	56	0.667572	1.71425	3.85624e-06	0.000561847	R_vs_D_B intermediate	up
M15834	Go cytolysis	74.73	14	0.62955	2.66893	3.95917e-06	0.000566161	R_vs_D_B intermediate	up
M27396	Reactome asymmetric localization of pcp proteins	207.001	62	0.667988	1.66936	4.26321e-06	0.000598555	R_vs_D_B intermediate	up
M895	Reactome assembly of the pre replicative complex	219.65	67	0.643783	1.63918	4.36227e-06	0.000601526	R_vs_D_B intermediate	up
M18615	Kegg allograft rejection	129.592	33	0.678094	1.96352	4.93223e-06	0.000668188	R_vs_D_B intermediate	up
M12617	Kegg type i diabetes mellitus	140.072	37	0.687164	1.89287	5.57381e-06	0.000741252	R_vs_D_B intermediate	up
M27539	Reactome regulation of ras by gaps	215.802	66	0.669975	1.63486	5.70716e-06	0.000741252	R_vs_D_B intermediate	up
M11204	Go b cell proliferation	233.428	73	0.586242	1.59882	5.75954e-06	0.000741252	R_vs_D_B intermediate	up
M923	Reactome rap1 signalling	66.5731	12	0.801182	2.77388	7.13483e-06	0.000903199	R_vs_D_B intermediate	up
M1081	Reactome scf skp2 mediated degradation of p27 p21	196.481	59	0.666286	1.6651	7.76537e-06	0.000967164	R_vs_D_B intermediate	up
M594	Reactome signaling by notch4	245.79	79	0.638215	1.55563	9.53872e-06	0.00116917	R_vs_D_B intermediate	up
M27621	Reactome complex i biogenesis	184.505	55	0.664676	1.67731	1.11929e-05	0.00135049	R_vs_D_B intermediate	up
M13519	Kegg graft versus host disease	134.201	36	0.653066	1.86391	1.22173e-05	0.00145141	R_vs_D_B intermediate	up
M34214	Go modulation by symbiont of entry into host	123.031	32	0.681082	1.92237	1.31625e-05	0.00154001	R_vs_D_B intermediate	up
M903	Reactome regulation of signaling by cbl	93.995	22	0.676797	2.13625	1.73697e-05	0.00200192	R_vs_D_B intermediate	up
M914	Reactome interleukin 3 interleukin 5 and gm csf signaling	153.911	44	0.619928	1.74899	1.76549e-05	0.00200487	R_vs_D_B intermediate	up
M12343	Go regulation of substrate adhesion dependent cell spreading	140.482	39	0.704625	1.80105	1.86606e-05	0.00208837	R_vs_D_B intermediate	up
M14258	Go regulation of hematopoietic progenitor cell differentiation	243.327	80	0.630028	1.52079	2.38129e-05	0.0026269	R_vs_D_B intermediate	up
M22203	Go t cell mediated cytotoxicity	134.01	37	0.665957	1.81095	2.45386e-05	0.00266883	R_vs_D_B intermediate	up
M11525	Go positive regulation of substrate adhesion dependent cell spreading	115.009	30	0.710942	1.91681	2.52464e-05	0.00270767	R_vs_D_B intermediate	up
M12294	Kegg viral myocarditis	180.156	55	0.59347	1.63778	2.80103e-05	0.00296295	R_vs_D_B intermediate	up
M27079	Reactome degradation of beta catenin by the destruction complex	249.284	83	0.601066	1.50171	3.05346e-05	0.00318483	R_vs_D_B intermediate	up
M944	Reactome regulation of mrna stability by proteins that bind au rich elements	256.488	86	0.602682	1.49121	3.10868e-05	0.00318483	R_vs_D_B intermediate	up
M27674	Reactome cyclin a cdk2 associated events at s phase entry	249.137	83	0.619647	1.50083	3.13451e-05	0.00318483	R_vs_D_B intermediate	up
M27151	Reactome dap12 interactions	127.554	35	0.670635	1.82221	3.21095e-05	0.00322013	R_vs_D_B intermediate	up
M34295	Go regulation of hematopoietic stem cell differentiation	215.563	70	0.634707	1.53974	4.26485e-05	0.0042222	R_vs_D_B intermediate	up
M1262	Reactome grb2 sos provides linkage to mapk signaling for integrins	54.7591	10	0.821197	2.73796	4.46064e-05	0.00436014	R_vs_D_B intermediate	up
M27108	Reactome fcgr activation	72.5982	16	0.678028	2.26869	5.45249e-05	0.00526301	R_vs_D_B intermediate	up
M27665	Reactome dna replication pre initiation	245.504	83	0.60273	1.47894	5.93098e-05	0.0056542	R_vs_D_B intermediate	up
M18810	Reactome pd 1 signaling	86.7048	21	0.717206	2.0644	6.04475e-05	0.00569238	R_vs_D_B intermediate	up
M12757	Go phagosome maturation	137.643	40	0.623322	1.72053	6.60153e-05	0.00605909	R_vs_D_B intermediate	up
M23114	Go interleukin 10 production	158.225	48	0.597755	1.64818	6.62541e-05	0.00605909	R_vs_D_B intermediate	up
M7923	Reactome semaphorin interactions	168.297	52	0.612185	1.61824	6.73986e-05	0.00605909	R_vs_D_B intermediate	up
M13021	Go lysosome localization	205.709	67	0.61619	1.53515	6.74801e-05	0.00605909	R_vs_D_B intermediate	up
M22626	Go proteasomal ubiquitin independent protein catabolic process	86.0453	21	0.763317	2.0487	7.25722e-05	0.0064414	R_vs_D_B intermediate	up
M25564	Go negative regulation of cd8 positive alpha beta t cell activation	39.8358	6	0.76108	3.31965	7.65626e-05	0.00670677	R_vs_D_B intermediate	up
M17906	Kegg vibrio cholerae infection	154.935	47	0.572998	1.64825	7.74577e-05	0.00670677	R_vs_D_B intermediate	up
M14868	Go mast cell mediated immunity	142.066	42	0.622357	1.69127	7.81675e-05	0.00670677	R_vs_D_B intermediate	up
M11546	Go positive regulation of b cell proliferation	121.006	34	0.624999	1.7795	8.12754e-05	0.0068968	R_vs_D_B intermediate	up
M27171	Reactome dap12 signaling	104.808	28	0.678907	1.87157	8.43191e-05	0.00707731	R_vs_D_B intermediate	up
M14611	Go scf dependent proteasomal ubiquitin dependent protein catabolic process	247.73	85	0.60965	1.45723	9.24741e-05	0.00767833	R_vs_D_B intermediate	up
M23800	Go alpha beta t cell proliferation	120.398	34	0.616778	1.77056	9.3778e-05	0.00770376	R_vs_D_B intermediate	up
M10453	Go regulation of alpha beta t cell activation	252.336	87	0.575178	1.4502	9.56002e-05	0.00777079	R_vs_D_B intermediate	up
M4138	Reactome orc1 removal from chromatin	208.654	69	0.615314	1.51198	9.70128e-05	0.00780347	R_vs_D_B intermediate	up
M14057	Go natural killer cell activation	181.378	58	0.610022	1.5636	9.96494e-05	0.00793292	R_vs_D_B intermediate	up
M27666	Reactome switching of origins to a post replicative state	254.187	88	0.6001	1.44424	0.000104662	0.00824696	R_vs_D_B intermediate	up
M29012	Go regulation of leukocyte mediated cytotoxicity	190.939	62	0.616172	1.53983	0.000106586	0.00831372	R_vs_D_B intermediate	up
M13966	Go negative regulation of t cell proliferation	165.338	52	0.613219	1.58979	0.000122729	0.00944538	R_vs_D_B intermediate	up
M22615	Go nadh dehydrogenase complex assembly	197.531	65	0.628045	1.51947	0.000123541	0.00944538	R_vs_D_B intermediate	up
M12101	Reactome p130cas linkage to mapk signaling for integrins	48.2079	9	0.873671	2.67822	0.000140214	0.010615	R_vs_D_B intermediate	up
M4085	Kegg primary immunodeficiency	115.615	33	0.594526	1.75174	0.000155017	0.0116218	R_vs_D_B intermediate	up
M34247	Go positive regulation by symbiont of entry into host	47.7707	9	0.837215	2.65393	0.00016284	0.0120909	R_vs_D_B intermediate	up
M14436	Go negative regulation of viral entry into host cell	56.7872	12	0.745902	2.36613	0.000178889	0.013156	R_vs_D_B intermediate	up
M1062	Reactome antigen presentation folding assembly and peptide loading of class i mhc	93.3443	25	0.68517	1.86689	0.00019572	0.014258	R_vs_D_B intermediate	up
M23427	Go cd8 positive alpha beta t cell activation	93.2963	25	0.620118	1.86593	0.000198105	0.0142969	R_vs_D_B intermediate	up
M16351	Go regulation of cell killing	218.89	75	0.589506	1.45927	0.000207737	0.0148532	R_vs_D_B intermediate	up
M27784	Reactome transcriptional regulation by runx3	256.918	91	0.594303	1.41164	0.000213405	0.0151184	R_vs_D_B intermediate	up
M27494	Reactome rho gtpases activate paks	73.6516	18	0.746009	2.04588	0.000215457	0.0151251	R_vs_D_B intermediate	up
M1012	Reactome interleukin 2 family signaling	127.082	38	0.610487	1.67213	0.000218084	0.0151716	R_vs_D_B intermediate	up
M25563	Go regulation of cd8 positive alpha beta t cell activation	73.574	18	0.650794	2.04372	0.000220173	0.0151801	R_vs_D_B intermediate	up
M11207	Go proteasome assembly	58.6335	13	0.695931	2.25514	0.000255279	0.0174448	R_vs_D_B intermediate	up
M27789	Reactome receptor mediated mitophagy	52.2709	11	0.770736	2.37595	0.000286781	0.0194257	R_vs_D_B intermediate	up
M11046	Go regulation of superoxide anion generation	69.5962	17	0.700092	2.04695	0.000303828	0.0204014	R_vs_D_B intermediate	up
M12756	Go negative regulation of interleukin 10 production	60.7858	14	0.684541	2.17092	0.000322922	0.0214966	R_vs_D_B intermediate	up
M23117	Go interleukin 17 production	99.1742	28	0.569774	1.77097	0.000334836	0.0220992	R_vs_D_B intermediate	up
M15210	Go regulation of phagocytosis	215.742	75	0.568713	1.43828	0.000352545	0.0230708	R_vs_D_B intermediate	up
M25357	Go negative regulation of protein localization to membrane	85.3961	23	0.639585	1.85644	0.000371998	0.0241383	R_vs_D_B intermediate	up
M15464	Go positive regulation of cell killing	154.669	50	0.619778	1.54669	0.000375109	0.0241383	R_vs_D_B intermediate	up
M11725	Reactome cd28 co stimulation	109.027	32	0.639713	1.70355	0.000385934	0.0246296	R_vs_D_B intermediate	up
M14629	Go regulation of b cell proliferation	166.684	55	0.587517	1.51531	0.000397155	0.0251379	R_vs_D_B intermediate	up
M11841	Go hematopoietic stem cell differentiation	230.344	82	0.597346	1.40453	0.000489713	0.0305179	R_vs_D_B intermediate	up
M27311	Reactome eph ephrin mediated repulsion of cells	123.305	38	0.649089	1.62243	0.000490057	0.0305179	R_vs_D_B intermediate	up
M13266	Kegg renal cell carcinoma	187.203	64	0.583057	1.46253	0.000506032	0.0312606	R_vs_D_B intermediate	up
M24601	Go clathrin dependent endocytosis	128.063	40	0.634255	1.60079	0.000520821	0.0316207	R_vs_D_B intermediate	up
M27308	Reactome ephb mediated forward signaling	117.927	36	0.671146	1.63788	0.00052205	0.0316207	R_vs_D_B intermediate	up
M27549	Reactome rho gtpases activate wasps and waves	115.359	35	0.647226	1.64799	0.000524146	0.0316207	R_vs_D_B intermediate	up
M23210	Go transferrin transport	107.529	32	0.618653	1.68014	0.00054004	0.032327	R_vs_D_B intermediate	up
M11050	Go lymphocyte costimulation	162.277	54	0.598352	1.50256	0.000570123	0.0338653	R_vs_D_B intermediate	up
M10715	Go negative regulation of leukocyte proliferation	193.486	67	0.578062	1.44392	0.000592714	0.0349384	R_vs_D_B intermediate	up
M16535	Go cortical cytoskeleton organization	159.543	53	0.608443	1.50512	0.000601395	0.0351816	R_vs_D_B intermediate	up
M11905	Go positive regulation of tumor necrosis factor superfamily cytokine production	214.786	76	0.577148	1.41307	0.000607013	0.035213	R_vs_D_B intermediate	up
M13554	Go ephrin receptor signaling pathway	193.304	67	0.634666	1.44257	0.000611052	0.035213	R_vs_D_B intermediate	up
M26954	Reactome translocation of slc2a4 glut4 to the plasma membrane	178.823	61	0.591575	1.46576	0.000617274	0.0352831	R_vs_D_B intermediate	up
M553	Reactome signaling by erbb2	132.209	42	0.578882	1.57391	0.000621406	0.0352831	R_vs_D_B intermediate	up
M23320	Go positive regulation of protein dephosphorylation	121.945	38	0.60111	1.60454	0.000650902	0.036688	R_vs_D_B intermediate	up
M12991	Go regulation of t cell mediated cytotoxicity	95.817	28	0.658953	1.71102	0.000734188	0.0408862	R_vs_D_B intermediate	up
M34341	Go regulation of srebp signaling pathway	37.0069	7	0.853923	2.64335	0.000735973	0.0408862	R_vs_D_B intermediate	up
M22230	Go wound healing involved in inflammatory response	36.973	7	0.811783	2.64093	0.000744719	0.0409205	R_vs_D_B intermediate	up
M11362	Reactome the role of nef in hiv 1 replication and disease pathogenesis	93.1358	27	0.666741	1.72474	0.000747188	0.0409205	R_vs_D_B intermediate	up
M5938	Hallmark reactive oxygen species pathway	143.119	47	0.568781	1.52255	0.000828363	0.0450466	R_vs_D_B intermediate	up
M29203	Go datp metabolic process	29.9248	5	0.929438	2.99248	0.000881257	0.0471733	R_vs_D_B intermediate	up
M23803	Go positive regulation of gamma delta t cell activation	42.6963	9	0.704052	2.37202	0.000883192	0.0471733	R_vs_D_B intermediate	up
M12145	Go positive regulation of t cell mediated cytotoxicity	76.5688	21	0.710393	1.82307	0.000885797	0.0471733	R_vs_D_B intermediate	up
M11502	Go regulation of protein targeting to membrane	102.52	31	0.599129	1.65355	0.000925611	0.048546	R_vs_D_B intermediate	up
M1835	Kegg glioma	159.583	54	0.581643	1.47762	0.000927937	0.048546	R_vs_D_B intermediate	up
M16687	Go heterotypic cell cell adhesion	132.649	43	0.565969	1.54243	0.000930434	0.048546	R_vs_D_B intermediate	up
M10874	Go negative regulation of leukocyte mediated immunity	135.071	44	0.577148	1.5349	0.000939307	0.0486801	R_vs_D_B intermediate	up
M13950	Kegg asthma	70.9168	19	0.615099	1.86623	0.0009463	0.0487155	R_vs_D_B intermediate	up
M26923	Reactome ros and rns production in phagocytes	99.8074	30	0.613972	1.66346	0.00095676	0.0489278	R_vs_D_B intermediate	up
M27493	Reactome rho gtpases activate rocks	68.1034	18	0.651101	1.89176	0.000969451	0.0492506	R_vs_D_B intermediate	up
M29556	Reactome eukaryotic translation elongation	394.809	92	0.810876	2.1457	1.90479e-17	1.47088e-13	R_vs_D_B intermediate	down
M189	Kegg ribosome	353.95	85	0.810704	2.08206	5.25375e-15	2.02847e-11	R_vs_D_B intermediate	down
M721	Reactome activation of the mrna upon binding of the cap binding complex and eifs and subsequent binding to 43s	259.248	60	0.79254	2.1604	2.95313e-12	7.60135e-09	R_vs_D_B intermediate	down
M13492	Reactome deadenylation of mrna	111.768	25	0.733429	2.23536	1.27815e-06	0.00246747	R_vs_D_B intermediate	down
M11141	Go negative regulation of b cell activation	117.854	28	0.633729	2.10453	2.66512e-06	0.00379377	R_vs_D_B intermediate	down
M16031	Go ribosomal large subunit biogenesis	229.179	70	0.673447	1.63699	2.94776e-06	0.00379377	R_vs_D_B intermediate	down
M16029	Go histone h4 acetylation	214.442	65	0.651977	1.64955	4.47052e-06	0.00493162	R_vs_D_B intermediate	down
M15497	Go cellular response to glucose starvation	159.849	45	0.636155	1.7761	8.25537e-06	0.00796849	R_vs_D_B intermediate	down
M17238	Go regulation of translational initiation	231.914	74	0.559795	1.56699	1.25881e-05	0.0108006	R_vs_D_B intermediate	down
M13161	Go cytoplasmic translational initiation	130.019	35	0.658334	1.85741	1.76112e-05	0.0135993	R_vs_D_B intermediate	down
M26904	Reactome bh3 only proteins associate with and inactivate anti apoptotic bcl 2 members	53.7313	9	0.639946	2.98507	2.02059e-05	0.0140616	R_vs_D_B intermediate	down
M839	Reactome deadenylation dependent mrna decay	183.518	56	0.636817	1.63856	2.36237e-05	0.0140616	R_vs_D_B intermediate	down
M11204	Go b cell proliferation	225.665	73	0.539978	1.54565	2.57495e-05	0.0140616	R_vs_D_B intermediate	down
M11348	Go ribosome assembly	195.699	61	0.674022	1.60409	2.59673e-05	0.0140616	R_vs_D_B intermediate	down
M14629	Go regulation of b cell proliferation	179.997	55	0.54875	1.63634	2.89518e-05	0.0140616	R_vs_D_B intermediate	down
M15049	Go intrinsic apoptotic signaling pathway by p53 class mediator	215.102	69	0.604554	1.55871	2.91357e-05	0.0140616	R_vs_D_B intermediate	down
M23226	Go negative regulation of osteoblast proliferation	38.4859	5	0.837195	3.84859	3.12271e-05	0.0141844	R_vs_D_B intermediate	down
M3228	Kegg small cell lung cancer	211.517	68	0.595068	1.55527	3.59676e-05	0.0154301	R_vs_D_B intermediate	down
M23153	Go regulation of cellular ph reduction	34.0706	4	0.827811	4.25882	3.94474e-05	0.0160322	R_vs_D_B intermediate	down
M5908	Hallmark androgen response	257.464	88	0.590772	1.46287	6.04943e-05	0.0223701	R_vs_D_B intermediate	down
M15250	Go mrna cis splicing via spliceosome	119.566	33	0.717692	1.8116	6.08355e-05	0.0223701	R_vs_D_B intermediate	down
M27216	Reactome laminin interactions	77.8412	18	0.655805	2.16226	6.53255e-05	0.0229293	R_vs_D_B intermediate	down
M24119	Go positive regulation of respiratory burst	43.0669	7	0.756706	3.07621	8.35856e-05	0.028063	R_vs_D_B intermediate	down
M12737	Go cell death in response to oxidative stress	216.332	72	0.595514	1.50231	9.11154e-05	0.0285246	R_vs_D_B intermediate	down
M29345	Go positive regulation of mrna metabolic process	218.696	73	0.639935	1.49792	9.23486e-05	0.0285246	R_vs_D_B intermediate	down
M23627	Go histone h4 k12 acetylation	42.6841	7	0.87865	3.04886	9.62248e-05	0.0285788	R_vs_D_B intermediate	down
M13804	Go epiboly	92.8228	24	0.713201	1.93381	0.000110989	0.030944	R_vs_D_B intermediate	down
M16529	Go post embryonic development	190.666	62	0.58662	1.53763	0.000112203	0.030944	R_vs_D_B intermediate	down
M16788	Go leukocyte homeostasis	217.846	74	0.541589	1.47193	0.000164271	0.0437415	R_vs_D_B intermediate	down
M23626	Go histone h4 k5 acetylation	68.5214	16	0.747221	2.14129	0.000182595	0.047	R_vs_D_B intermediate	down
M24876	Go protein localization to axon	47.2616	9	0.723407	2.62564	0.000193691	0.0481551	R_vs_D_B intermediate	down
M27219	Reactome ecm proteoglycans	114.497	33	0.63396	1.7348	0.000200756	0.0481551	R_vs_D_B intermediate	down
M10537	Go negative regulation of intrinsic apoptotic signaling pathway by p53 class mediator	79.3746	20	0.634222	1.98437	0.000208917	0.0481551	R_vs_D_B intermediate	down
M14939	Go regulation of translational initiation in response to stress	62.1542	14	0.692025	2.21979	0.000214582	0.0481551	R_vs_D_B intermediate	down
M10881	Go alternative mrna splicing via spliceosome	218.6	75	0.628055	1.45733	0.000218263	0.0481551	R_vs_D_B intermediate	down
M13937	Go natural killer cell mediated immunity	217.927	56	0.635629	1.94578	8.35825e-09	3.72011e-05	R_vs_D_B memory	up
M12750	Go atp biosynthetic process	186.741	45	0.667922	2.0749	9.6351e-09	3.72011e-05	R_vs_D_B memory	up
M12677	Go ribonucleoside triphosphate biosynthetic process	224.266	60	0.622905	1.86888	2.56754e-08	6.60885e-05	R_vs_D_B memory	up
M14858	Go homotypic cell cell adhesion	228.58	63	0.638746	1.81412	6.21839e-08	0.000120046	R_vs_D_B memory	up
M29111	Go atp synthesis coupled proton transport	114.222	23	0.668447	2.48309	9.95996e-08	0.000130252	R_vs_D_B memory	up
M13233	Go nucleoside triphosphate biosynthetic process	246.368	71	0.602802	1.73499	1.30972e-07	0.000130252	R_vs_D_B memory	up
M16560	Go platelet aggregation	182.249	47	0.672656	1.93882	1.33048e-07	0.000130252	R_vs_D_B memory	up
M11716	Reactome formation of atp by chemiosmotic coupling	94.4474	17	0.705214	2.77786	1.34941e-07	0.000130252	R_vs_D_B memory	up
M11729	Go regulation of cellular amine metabolic process	231.418	67	0.605469	1.727	3.55632e-07	0.000281171	R_vs_D_B memory	up
M27818	Reactome cristae formation	124.875	28	0.645037	2.22992	3.64117e-07	0.000281171	R_vs_D_B memory	up
M747	Reactome metabolism of polyamines	202.34	57	0.601188	1.77491	6.80626e-07	0.000477799	R_vs_D_B memory	up
M12841	Go inner mitochondrial membrane organization	177.259	48	0.583966	1.84645	8.90721e-07	0.000514239	R_vs_D_B memory	up
M29073	Go purine nucleoside triphosphate metabolic process	250.089	76	0.570273	1.64533	9.22587e-07	0.000514239	R_vs_D_B memory	up
M11776	Go cristae formation	135.873	33	0.606535	2.05868	9.32315e-07	0.000514239	R_vs_D_B memory	up
M16483	Go regulation of cellular amino acid metabolic process	195.883	56	0.603584	1.74895	1.62365e-06	0.000835853	R_vs_D_B memory	up
M29081	Go ribonucleoside triphosphate metabolic process	241.773	74	0.560782	1.6336	1.78928e-06	0.000863553	R_vs_D_B memory	up
M10680	Kegg proteasome	159.792	43	0.608624	1.85805	2.35768e-06	0.00107094	R_vs_D_B memory	up
M27322	Reactome pcp ce pathway	264.78	84	0.58169	1.57607	2.73255e-06	0.00117226	R_vs_D_B memory	up
M11484	Go membrane raft organization	99.124	22	0.613715	2.25282	3.93265e-06	0.00155852	R_vs_D_B memory	up
M13519	Kegg graft versus host disease	138.625	36	0.645362	1.92534	4.03658e-06	0.00155852	R_vs_D_B memory	up
M518	Reactome antigen processing cross presentation	286.136	94	0.568868	1.522	5.13071e-06	0.00188663	R_vs_D_B memory	up
M23564	Go atp synthesis coupled electron transport	283.004	93	0.545735	1.52152	5.80106e-06	0.00203617	R_vs_D_B memory	up
M15725	Go actin nucleation	163.627	46	0.557544	1.77856	6.34049e-06	0.00212875	R_vs_D_B memory	up
M11525	Go positive regulation of substrate adhesion dependent cell spreading	118.909	30	0.633999	1.98182	9.17364e-06	0.00295162	R_vs_D_B memory	up
M22944	Go actin filament depolymerization	173.69	51	0.605191	1.70285	1.2476e-05	0.00373622	R_vs_D_B memory	up
M22626	Go proteasomal ubiquitin independent protein catabolic process	92.2245	21	0.681658	2.19582	1.25799e-05	0.00373622	R_vs_D_B memory	up
M14995	Go negative regulation of actin filament polymerization	172.133	51	0.601111	1.68758	1.75189e-05	0.00501039	R_vs_D_B memory	up
M27079	Reactome degradation of beta catenin by the destruction complex	251.624	83	0.548866	1.51581	2.00685e-05	0.0054978	R_vs_D_B memory	up
M22184	Go membrane raft assembly	50.285	8	0.731315	3.14281	2.0647e-05	0.0054978	R_vs_D_B memory	up
M510	Reactome cross presentation of soluble exogenous antigens endosomes	160.651	47	0.603107	1.70906	2.24959e-05	0.00579045	R_vs_D_B memory	up
M24299	Go glycolytic process through fructose 6 phosphate	100.763	25	0.624813	2.01526	2.81384e-05	0.00696333	R_vs_D_B memory	up
M27201	Reactome eph ephrin signaling	229.99	75	0.578691	1.53327	2.88561e-05	0.00696333	R_vs_D_B memory	up
M12343	Go regulation of substrate adhesion dependent cell spreading	143.537	41	0.592138	1.75045	3.13301e-05	0.00733125	R_vs_D_B memory	up
M24393	Go thrombin activated receptor signaling pathway	61.9167	12	0.825818	2.57986	3.40895e-05	0.00774233	R_vs_D_B memory	up
M13990	Go antigen processing and presentation of exogenous peptide antigen via mhc class i	227.889	75	0.552882	1.51926	4.24637e-05	0.00927618	R_vs_D_B memory	up
M14057	Go natural killer cell activation	185.61	58	0.525189	1.60009	4.32456e-05	0.00927618	R_vs_D_B memory	up
M12221	Go cellular extravasation	167.46	51	0.569243	1.64176	4.74069e-05	0.00989394	R_vs_D_B memory	up
M5938	Hallmark reactive oxygen species pathway	156.63	47	0.602154	1.66627	5.40026e-05	0.0109739	R_vs_D_B memory	up
M641	Reactome cellular response to hypoxia	216.548	71	0.542774	1.52498	5.61226e-05	0.0111123	R_vs_D_B memory	up
M24620	Go eosinophil migration	47.4025	8	0.737202	2.96265	5.89285e-05	0.0113571	R_vs_D_B memory	up
M14198	Go t cell migration	171.368	53	0.517333	1.61668	6.03006e-05	0.0113571	R_vs_D_B memory	up
M15567	Go regulation of leukocyte degranulation	137.567	40	0.607829	1.71958	6.71536e-05	0.0123467	R_vs_D_B memory	up
M27743	Reactome the role of gtse1 in g2 m progression after g2 checkpoint	214.661	71	0.568938	1.5117	7.92497e-05	0.0139189	R_vs_D_B memory	up
M27399	Reactome degradation of dvl	175.046	55	0.567862	1.59133	7.931e-05	0.0139189	R_vs_D_B memory	up
M13682	Go regulation of inositol phosphate biosynthetic process	42.7166	7	0.880509	3.05118	9.50835e-05	0.016264	R_vs_D_B memory	up
M10892	Go negative regulation of protein polymerization	193.914	63	0.575533	1.539	9.68846e-05	0.016264	R_vs_D_B memory	up
M1081	Reactome scf skp2 mediated degradation of p27 p21	186.155	60	0.567614	1.55129	0.000103335	0.0166176	R_vs_D_B memory	up
M27931	Reactome negative regulation of notch4 signaling	171.186	54	0.55166	1.58506	0.000103863	0.0166176	R_vs_D_B memory	up
M27712	Reactome dissolution of fibrin clot	45.7757	8	0.762471	2.86098	0.000105447	0.0166176	R_vs_D_B memory	up
M13717	Go natural killer cell activation involved in immune response	55.2407	11	0.723424	2.51094	0.000109766	0.0169522	R_vs_D_B memory	up
M27398	Reactome degradation of axin	170.241	54	0.548683	1.57631	0.000125226	0.0184932	R_vs_D_B memory	up
M13933	Go nadh metabolic process	121.5	35	0.608109	1.73571	0.000133551	0.0184932	R_vs_D_B memory	up
M13103	Kegg autoimmune thyroid disease	108.281	30	0.590013	1.80469	0.000134523	0.0184932	R_vs_D_B memory	up
M15218	Go arp2 3 complex mediated actin nucleation	121.411	35	0.514808	1.73444	0.0001363	0.0184932	R_vs_D_B memory	up
M12617	Kegg type i diabetes mellitus	126.575	37	0.593715	1.71048	0.000137697	0.0184932	R_vs_D_B memory	up
M18615	Kegg allograft rejection	113.476	32	0.590347	1.77306	0.000138055	0.0184932	R_vs_D_B memory	up
M27497	Reactome hedgehog on state	223.665	76	0.556463	1.47148	0.000138531	0.0184932	R_vs_D_B memory	up
M23936	Go actin filament severing	66.5393	15	0.636812	2.21798	0.000138902	0.0184932	R_vs_D_B memory	up
M12813	Go cell redox homeostasis	162.03	51	0.55962	1.58853	0.000144066	0.0188555	R_vs_D_B memory	up
M27308	Reactome ephb mediated forward signaling	123.331	36	0.585937	1.71293	0.000159291	0.0205007	R_vs_D_B memory	up
M15915	Go regulation of natural killer cell mediated immunity	128.391	38	0.608268	1.68936	0.000163571	0.0207065	R_vs_D_B memory	up
M10912	Go regulation of mast cell activation involved in immune response	96.5298	26	0.647411	1.85634	0.000173331	0.0215881	R_vs_D_B memory	up
M13141	Go protein kinase c signaling	79.924	20	0.642657	1.9981	0.000179989	0.0220616	R_vs_D_B memory	up
M10781	Go anaphase promoting complex dependent catabolic process	226.855	78	0.562445	1.4542	0.000182942	0.0220731	R_vs_D_B memory	up
M625	Reactome chemokine receptors bind chemokines	114.66	33	0.643757	1.73727	0.000193359	0.022971	R_vs_D_B memory	up
M15834	Go cytolysis	62.2663	14	0.669878	2.2238	0.000207461	0.0242729	R_vs_D_B memory	up
M27672	Reactome g1 s dna damage checkpoints	199.464	67	0.563947	1.48854	0.000210654	0.0242787	R_vs_D_B memory	up
M11823	Go nad metabolic process	137.344	42	0.581412	1.63505	0.000216137	0.0245442	R_vs_D_B memory	up
M26947	Reactome caspase activation via death receptors in the presence of ligand	67.4621	16	0.689251	2.10819	0.000248083	0.0275536	R_vs_D_B memory	up
M13554	Go ephrin receptor signaling pathway	200.924	68	0.568406	1.47739	0.000249773	0.0275536	R_vs_D_B memory	up
M23197	Go negative regulation of cellular amine metabolic process	29.4678	4	0.948452	3.68347	0.000262397	0.0285384	R_vs_D_B memory	up
M23842	Go eosinophil chemotaxis	32.9926	5	0.799068	3.29926	0.000273168	0.0292973	R_vs_D_B memory	up
M27563	Reactome defective cftr causes cystic fibrosis	178.418	59	0.545257	1.51202	0.000277891	0.0293955	R_vs_D_B memory	up
M27809	Reactome regulation of runx3 expression and activity	168.358	55	0.546175	1.53052	0.000290453	0.0303091	R_vs_D_B memory	up
M34113	Go hexose catabolic process	150.924	48	0.588023	1.57213	0.000295176	0.0303913	R_vs_D_B memory	up
M10997	Go positive regulation of cellular extravasation	63.629	15	0.614259	2.12097	0.000327589	0.0332847	R_vs_D_B memory	up
M615	Kegg intestinal immune network for iga production	132.567	41	0.56182	1.61667	0.000345707	0.0336728	R_vs_D_B memory	up
M13667	Go regulation of transcription from rna polymerase ii promoter in response to hypoxia	211.071	73	0.511272	1.44569	0.000345757	0.0336728	R_vs_D_B memory	up
M25420	Go response to chemokine	169.826	56	0.616455	1.5163	0.000349446	0.0336728	R_vs_D_B memory	up
M27439	Reactome hedgehog ligand biogenesis	177.095	59	0.539946	1.5008	0.000353968	0.0336728	R_vs_D_B memory	up
M13375	Go regulation of cellular extravasation	85.5571	23	0.594935	1.85994	0.000357137	0.0336728	R_vs_D_B memory	up
M27670	Reactome stabilization of p53	169.702	56	0.547732	1.5152	0.000357572	0.0336728	R_vs_D_B memory	up
M13091	Go antigen processing and presentation of peptide antigen via mhc class i	258.218	93	0.528416	1.38827	0.000362277	0.0337049	R_vs_D_B memory	up
M25036	Go regulation of protein depolymerization	210.699	73	0.589297	1.44314	0.000367973	0.0337428	R_vs_D_B memory	up
M15418	Go regulation of actin cytoskeleton reorganization	103.958	30	0.629052	1.73264	0.00037395	0.0337428	R_vs_D_B memory	up
M29582	Reactome apc c mediated degradation of cell cycle proteins	241.485	86	0.554581	1.40398	0.000375794	0.0337428	R_vs_D_B memory	up
M27802	Reactome regulation of runx2 expression and activity	191.219	65	0.536386	1.47091	0.000383183	0.0340108	R_vs_D_B memory	up
M22379	Go mitochondrial electron transport nadh to ubiquinone	161.667	53	0.561061	1.52516	0.000405081	0.0352408	R_vs_D_B memory	up
M13527	Go nerve development	141.829	45	0.670389	1.57588	0.000406169	0.0352408	R_vs_D_B memory	up
M27396	Reactome asymmetric localization of pcp proteins	176.121	59	0.552082	1.49255	0.00042212	0.0362179	R_vs_D_B memory	up
M998	Reactome auf1 hnrnp d0 binds and destabilizes mrna	163.707	54	0.540062	1.51581	0.000437833	0.03638	R_vs_D_B memory	up
M27549	Reactome rho gtpases activate wasps and waves	116.187	35	0.570786	1.65981	0.000438079	0.03638	R_vs_D_B memory	up
M27473	Reactome abc transporter disorders	202.47	70	0.545985	1.44622	0.000438143	0.03638	R_vs_D_B memory	up
M16401	Go t cell apoptotic process	128.267	40	0.549024	1.60334	0.000499375	0.0410231	R_vs_D_B memory	up
M27539	Reactome regulation of ras by gaps	189.472	65	0.539638	1.45748	0.000518358	0.0421343	R_vs_D_B memory	up
M919	Reactome platelet sensitization by ldl	64.7909	16	0.602274	2.02471	0.000529483	0.0425903	R_vs_D_B memory	up
M1030	Reactome apc c cdh1 mediated degradation of cdc20 and other apc c cdh1 targeted proteins in late mitosis early g1	205.951	72	0.540923	1.43022	0.000544	0.0433069	R_vs_D_B memory	up
M27710	Reactome fasl cd95l signaling	31.1073	5	0.732061	3.11073	0.000563261	0.0443826	R_vs_D_B memory	up
M27470	Reactome degradation of gli1 by the proteasome	171.722	58	0.534883	1.48036	0.000600519	0.0468405	R_vs_D_B memory	up
M15777	Go glucose catabolic process	104.338	31	0.57344	1.68288	0.000619084	0.0478057	R_vs_D_B memory	up
M14868	Go mast cell mediated immunity	126.964	40	0.57546	1.58706	0.000652156	0.0498609	R_vs_D_B memory	up
M29556	Reactome eukaryotic translation elongation	744.109	93	0.906316	4.00059	8.76246e-68	6.76637e-64	R_vs_D_B memory	down
M189	Kegg ribosome	680.462	86	0.905326	3.95617	1.30268e-61	5.02966e-58	R_vs_D_B memory	down
M721	Reactome activation of the mrna upon binding of the cap binding complex and eifs and subsequent binding to 43s	396.045	60	0.827227	3.30038	3.2837e-31	8.45226e-28	R_vs_D_B memory	down
M11348	Go ribosome assembly	307.681	62	0.725831	2.4813	1.28857e-17	2.48758e-14	R_vs_D_B memory	down
M16031	Go ribosomal large subunit biogenesis	327.829	71	0.702942	2.30866	9.91244e-17	1.53088e-13	R_vs_D_B memory	down
M10881	Go alternative mrna splicing via spliceosome	327.439	77	0.767676	2.12623	1.44754e-14	1.86299e-11	R_vs_D_B memory	down
M12577	Go ribosomal large subunit assembly	154.748	28	0.709553	2.76336	3.41957e-11	3.77227e-08	R_vs_D_B memory	down
M29345	Go positive regulation of mrna metabolic process	275.779	72	0.665278	1.91514	2.51223e-10	2.42493e-07	R_vs_D_B memory	down
M29344	Go negative regulation of mrna metabolic process	267.181	72	0.677735	1.85542	2.01729e-09	1.73084e-06	R_vs_D_B memory	down
M17238	Go regulation of translational initiation	264.343	73	0.675628	1.81057	7.36672e-09	5.68858e-06	R_vs_D_B memory	down
M12963	Go ribosomal small subunit biogenesis	260.689	73	0.669518	1.78554	1.70767e-08	1.19878e-05	R_vs_D_B memory	down
M16295	Go ribosomal small subunit assembly	105.692	19	0.819931	2.78136	2.70495e-08	1.74064e-05	R_vs_D_B memory	down
M25069	Go negative regulation of rna catabolic process	199.45	52	0.701709	1.91779	5.50573e-08	3.27041e-05	R_vs_D_B memory	down
M14218	Go nuclear transcribed mrna catabolic process deadenylation dependent decay	254.088	73	0.660079	1.74033	7.53298e-08	4.15497e-05	R_vs_D_B memory	down
M10818	Go rna stabilization	170.426	43	0.699692	1.9817	1.62928e-07	8.38754e-05	R_vs_D_B memory	down
M24245	Go positive regulation of mrna catabolic process	176.615	46	0.65357	1.91973	2.75804e-07	0.00013311	R_vs_D_B memory	down
M16889	Go regulation of nuclear transcribed mrna catabolic process deadenylation dependent decay	95.2282	18	0.673829	2.64523	2.99618e-07	0.000136097	R_vs_D_B memory	down
M839	Reactome deadenylation dependent mrna decay	199.6	56	0.666361	1.78214	6.96574e-07	0.000284363	R_vs_D_B memory	down
M10037	Go positive regulation of viral transcription	159.23	41	0.702047	1.94183	6.99676e-07	0.000284363	R_vs_D_B memory	down
M11010	Go negative regulation of rna splicing	115.301	26	0.739147	2.21733	1.07114e-06	0.000413569	R_vs_D_B memory	down
M24298	Go pri mirna transcription by rna polymerase ii	159.112	42	0.654853	1.89419	1.43309e-06	0.000505001	R_vs_D_B memory	down
M10847	Go positive regulation by host of viral transcription	87.2596	17	0.808031	2.56646	1.43875e-06	0.000505001	R_vs_D_B memory	down
M25418	Go response to leukemia inhibitory factor	270.054	85	0.614262	1.58855	1.59768e-06	0.000536403	R_vs_D_B memory	down
M27382	Reactome interleukin 17 signaling	220.718	66	0.637421	1.67211	2.0496e-06	0.000659459	R_vs_D_B memory	down
M633	Reactome smad2 smad3 smad4 heterotrimer regulates transcription	122.572	30	0.748657	2.04287	3.4538e-06	0.000990171	R_vs_D_B memory	down
M29571	Reactome toll like receptor 10 tlr10 cascade	263.527	84	0.612005	1.56861	3.47427e-06	0.000990171	R_vs_D_B memory	down
M14372	Go regulation of viral transcription	213.054	64	0.640953	1.66448	3.50315e-06	0.000990171	R_vs_D_B memory	down
M27618	Reactome tp53 regulates transcription of dna repair genes	205.241	61	0.644223	1.6823	3.59036e-06	0.000990171	R_vs_D_B memory	down
M665	Reactome transcriptional activity of smad2 smad3 smad4 heterotrimer	154.9	42	0.701719	1.84405	4.02422e-06	0.00107155	R_vs_D_B memory	down
M10089	Go rna dependent dna biosynthetic process	219.268	67	0.65367	1.63633	4.7181e-06	0.00118581	R_vs_D_B memory	down
M23231	Go stress granule assembly	95.4548	21	0.743494	2.27273	4.86753e-06	0.00118581	R_vs_D_B memory	down
M13161	Go cytoplasmic translational initiation	135.112	35	0.712673	1.93017	4.91399e-06	0.00118581	R_vs_D_B memory	down
M27012	Reactome toll like receptor 9 tlr9 cascade	285.132	94	0.605859	1.51666	6.14935e-06	0.00143895	R_vs_D_B memory	down
M938	Reactome circadian clock	215.243	66	0.6161	1.63063	6.39992e-06	0.00145353	R_vs_D_B memory	down
M14071	Go cellular response to ionizing radiation	197.15	59	0.652498	1.67076	6.73963e-06	0.00148695	R_vs_D_B memory	down
M11252	Go telomere maintenance via telomere lengthening	237.363	75	0.643625	1.58242	7.11253e-06	0.00152564	R_vs_D_B memory	down
M11986	Go positive regulation of telomerase activity	127.346	33	0.709621	1.92949	8.80172e-06	0.0017484	R_vs_D_B memory	down
M11712	Go response to epidermal growth factor	140.795	38	0.655145	1.85257	9.09356e-06	0.0017484	R_vs_D_B memory	down
M10625	Go positive regulation of rna splicing	121.649	31	0.668352	1.96208	9.24773e-06	0.0017484	R_vs_D_B memory	down
M13492	Reactome deadenylation of mrna	104.755	25	0.688212	2.09509	9.4256e-06	0.0017484	R_vs_D_B memory	down
M27613	Reactome rrna modification in the nucleus and cytosol	198.032	60	0.662566	1.65027	9.58849e-06	0.0017484	R_vs_D_B memory	down
M12223	Go regulation of telomere maintenance	240.695	77	0.65402	1.56295	9.77794e-06	0.0017484	R_vs_D_B memory	down
M13962	Reactome activation of the ap 1 family of transcription factors	59.0674	10	0.754196	2.95337	9.91949e-06	0.0017484	R_vs_D_B memory	down
M27013	Reactome toll like receptor tlr1 tlr2 cascade	282.426	94	0.606922	1.50227	9.96242e-06	0.0017484	R_vs_D_B memory	down
M15034	Go rna polyadenylation	163.682	47	0.703313	1.7413	1.14253e-05	0.00192158	R_vs_D_B memory	down
M27205	Reactome fceri mediated mapk activation	129.035	34	0.657183	1.89757	1.1469e-05	0.00192158	R_vs_D_B memory	down
M25383	Go regulation of response to endoplasmic reticulum stress	261.959	86	0.649269	1.52302	1.16957e-05	0.00192158	R_vs_D_B memory	down
M16567	Go regulation of telomerase activity	150.237	42	0.691926	1.78854	1.22153e-05	0.00196514	R_vs_D_B memory	down
M16029	Go histone h4 acetylation	211.532	66	0.639528	1.60251	1.35408e-05	0.00213391	R_vs_D_B memory	down
M15321	Go positive regulation of intrinsic apoptotic signaling pathway	178.302	53	0.630784	1.6821	1.4055e-05	0.00217065	R_vs_D_B memory	down
M25111	Go positive regulation of pri mirna transcription by rna polymerase ii	122.349	32	0.645636	1.9117	1.56625e-05	0.00237148	R_vs_D_B memory	down
M1041	Reactome signaling by tgf beta receptor complex	220.522	70	0.628448	1.57515	1.6576e-05	0.00246154	R_vs_D_B memory	down
M16081	Go regulation of telomere maintenance via telomere lengthening	190.024	58	0.661634	1.63814	1.75899e-05	0.00256281	R_vs_D_B memory	down
M12623	Go cellular response to corticosteroid stimulus	156.416	45	0.637924	1.73795	1.81116e-05	0.00258996	R_vs_D_B memory	down
M14631	Kegg colorectal cancer	194.159	60	0.602061	1.61799	2.12991e-05	0.00296634	R_vs_D_B memory	down
M9878	Go spliceosomal complex assembly	186.511	57	0.648956	1.63606	2.15119e-05	0.00296634	R_vs_D_B memory	down
M23469	Go p38mapk cascade	129.099	35	0.645278	1.84428	2.20652e-05	0.00298925	R_vs_D_B memory	down
M25433	Go negative regulation of ubiquitin dependent protein catabolic process	157.632	46	0.640036	1.71339	2.47174e-05	0.00329082	R_vs_D_B memory	down
M13474	Go rna destabilization	119.532	32	0.692451	1.86769	3.17976e-05	0.00416171	R_vs_D_B memory	down
M12949	Go response to camp	192.059	60	0.600088	1.60049	3.25315e-05	0.0041868	R_vs_D_B memory	down
M14619	Go nuclear transcribed mrna poly a tail shortening	121.521	33	0.657212	1.84122	3.78447e-05	0.00470708	R_vs_D_B memory	down
M14901	Go amyloid precursor protein metabolic process	186.213	58	0.635522	1.60528	3.83134e-05	0.00470708	R_vs_D_B memory	down
M725	Reactome transport of mature transcript to cytoplasm	240.651	80	0.632551	1.50407	3.85995e-05	0.00470708	R_vs_D_B memory	down
M14819	Go regulation of oxidative stress induced cell death	181.08	56	0.646202	1.61678	3.90123e-05	0.00470708	R_vs_D_B memory	down
M10447	Go positive regulation of dna biosynthetic process	200.915	64	0.639531	1.56965	4.0831e-05	0.00485072	R_vs_D_B memory	down
M13231	Go regulation of dna templated transcription initiation	136.871	39	0.673152	1.75475	4.33998e-05	0.00501695	R_vs_D_B memory	down
M11304	Go regulation of intracellular steroid hormone receptor signaling pathway	195.598	62	0.634001	1.57741	4.35296e-05	0.00501695	R_vs_D_B memory	down
M12154	Go positive regulation of mrna splicing via spliceosome	79.0408	18	0.712552	2.19558	4.60314e-05	0.00522727	R_vs_D_B memory	down
M29565	Reactome myd88 independent tlr4 cascade	280.382	97	0.585553	1.44527	4.86881e-05	0.00532228	R_vs_D_B memory	down
M13105	Go maturation of lsu rrna	106.965	28	0.702313	1.91009	4.87905e-05	0.00532228	R_vs_D_B memory	down
M27567	Reactome map3k8 tpl2 dependent mapk1 3 activation	72.8862	16	0.738213	2.27769	4.99791e-05	0.00532228	R_vs_D_B memory	down
M27295	Reactome sumoylation of transcription cofactors	138.799	40	0.627011	1.73499	5.08248e-05	0.00532228	R_vs_D_B memory	down
M12557	Go negative regulation of dna biosynthetic process	106.794	28	0.66892	1.90704	5.09704e-05	0.00532228	R_vs_D_B memory	down
M12888	Go regulation of nuclear transcribed mrna poly a tail shortening	66.7905	14	0.623887	2.38538	5.16059e-05	0.00532228	R_vs_D_B memory	down
M22537	Go dosage compensation	72.7747	16	0.736753	2.27421	5.16927e-05	0.00532228	R_vs_D_B memory	down
M10377	Go regulation of histone methylation	184.631	58	0.625365	1.59164	5.25918e-05	0.0053327	R_vs_D_B memory	down
M23086	Go negative regulation of proteasomal ubiquitin dependent protein catabolic process	120.07	33	0.668886	1.81925	5.38597e-05	0.0053327	R_vs_D_B memory	down
M15572	Go regulation of cytoplasmic translation	98.3324	25	0.710539	1.96665	5.38656e-05	0.0053327	R_vs_D_B memory	down
M27419	Reactome pink1 prkn mediated mitophagy	86.8785	21	0.673779	2.06854	5.75956e-05	0.00555364	R_vs_D_B memory	down
M25194	Go negative regulation of p38mapk cascade	40.542	6	0.910167	3.3785	5.8432e-05	0.00555364	R_vs_D_B memory	down
M963	Kegg rna degradation	179.06	56	0.679747	1.59875	5.8696e-05	0.00555364	R_vs_D_B memory	down
M27008	Reactome transcription of the hiv genome	206.38	67	0.652968	1.54015	5.9515e-05	0.00555364	R_vs_D_B memory	down
M27231	Reactome pkmts methylate histone lysines	140.657	41	0.680544	1.71533	6.01547e-05	0.00555364	R_vs_D_B memory	down
M15250	Go mrna cis splicing via spliceosome	119.59	33	0.665156	1.81197	6.04859e-05	0.00555364	R_vs_D_B memory	down
M1426	Go mrna splice site selection	116.875	32	0.661929	1.82617	6.11318e-05	0.00555364	R_vs_D_B memory	down
M27594	Reactome global genome nucleotide excision repair gg ner	247.575	84	0.626167	1.47366	6.29815e-05	0.00565515	R_vs_D_B memory	down
M27226	Reactome sumoylation of dna damage response and repair proteins	225.525	75	0.628335	1.5035	6.51228e-05	0.00578021	R_vs_D_B memory	down
M13953	Go positive regulation of telomere maintenance via telomere lengthening	124.476	35	0.699465	1.77822	6.68953e-05	0.00587006	R_vs_D_B memory	down
M24751	Go negative regulation of transcription from rna polymerase ii promoter in response to stress	59.7875	12	0.796788	2.49115	6.84415e-05	0.00593826	R_vs_D_B memory	down
M27952	Reactome estrogen dependent nuclear events downstream of esr membrane signaling	83.3462	20	0.621946	2.08366	6.98717e-05	0.00597222	R_vs_D_B memory	down
M27694	Reactome rna polymerase ii transcription termination	200.549	65	0.642733	1.54269	7.03797e-05	0.00597222	R_vs_D_B memory	down
M10731	Go positive regulation of mrna processing	105.401	28	0.687906	1.88216	7.26215e-05	0.00609547	R_vs_D_B memory	down
M15861	Go androgen receptor signaling pathway	126.367	36	0.64882	1.75509	7.95846e-05	0.00660809	R_vs_D_B memory	down
M1008	Reactome transcriptional regulation of white adipocyte differentiation	216.767	72	0.640092	1.50532	8.42678e-05	0.00686737	R_vs_D_B memory	down
M27206	Reactome fceri mediated ca 2 mobilization	118.194	33	0.699266	1.79082	8.44858e-05	0.00686737	R_vs_D_B memory	down
M25528	Go positive regulation of cytoplasmic translation	52.6804	10	0.798062	2.63402	9.05486e-05	0.00728351	R_vs_D_B memory	down
M12737	Go cell death in response to oxidative stress	218.327	73	0.613329	1.49539	9.86177e-05	0.00785079	R_vs_D_B memory	down
M15049	Go intrinsic apoptotic signaling pathway by p53 class mediator	205.722	68	0.618486	1.51266	0.000105953	0.00834869	R_vs_D_B memory	down
M27178	Reactome cohesin loading onto chromatin	52.1649	10	0.870362	2.60825	0.000107722	0.00840234	R_vs_D_B memory	down
M16456	Go embryonic placenta morphogenesis	73.1143	17	0.757477	2.15042	0.000111263	0.00859173	R_vs_D_B memory	down
M12409	Go negative regulation of intracellular steroid hormone receptor signaling pathway	103.503	28	0.662007	1.84827	0.000116813	0.00889799	R_vs_D_B memory	down
M22397	Go dna methylation	163.043	51	0.619305	1.59846	0.000117534	0.00889799	R_vs_D_B memory	down
M10901	Go positive regulation of dna templated transcription initiation	113.822	32	0.702315	1.77847	0.000127211	0.00953715	R_vs_D_B memory	down
M14939	Go regulation of translational initiation in response to stress	63.6973	14	0.754926	2.2749	0.000134439	0.00998213	R_vs_D_B memory	down
M15497	Go cellular response to glucose starvation	147.098	45	0.659251	1.63443	0.000138096	0.0101072	R_vs_D_B memory	down
M24632	Go mrna methylation	69.449	16	0.764725	2.17028	0.000139246	0.0101072	R_vs_D_B memory	down
M14393	Go positive regulation of telomere maintenance	157.146	49	0.666102	1.60353	0.00014005	0.0101072	R_vs_D_B memory	down
M15016	Go cytoplasmic pattern recognition receptor signaling pathway	194.173	64	0.661568	1.51698	0.000145918	0.0104331	R_vs_D_B memory	down
M15486	Go skeletal muscle cell differentiation	141.544	43	0.583274	1.64586	0.000152327	0.0107915	R_vs_D_B memory	down
M23178	Go t cell differentiation in thymus	198.531	66	0.617434	1.50402	0.000160916	0.0112963	R_vs_D_B memory	down
M11060	Go 3 utr mediated mrna stabilization	65.9158	15	0.769304	2.19719	0.00016728	0.0115691	R_vs_D_B memory	down
M27938	Reactome foxo mediated transcription	171.226	55	0.593439	1.5566	0.000168006	0.0115691	R_vs_D_B memory	down
M10131	Go regulation of antigen receptor mediated signaling pathway	193.35	64	0.5874	1.51055	0.000169675	0.0115691	R_vs_D_B memory	down
M5436	Kegg b cell receptor signaling pathway	215.204	73	0.585336	1.474	0.000170795	0.0115691	R_vs_D_B memory	down
M10079	Go negative regulation of response to endoplasmic reticulum stress	153.551	48	0.655328	1.59949	0.000174362	0.011708	R_vs_D_B memory	down
M27811	Reactome regulation of pten gene transcription	170.936	55	0.646228	1.55397	0.000177652	0.0117391	R_vs_D_B memory	down
M550	Reactome antiviral mechanism by ifn stimulated genes	229.387	79	0.587042	1.45182	0.00017898	0.0117391	R_vs_D_B memory	down
M27647	Reactome rna polymerase ii transcribes snrna genes	217.336	74	0.666899	1.46849	0.000179386	0.0117391	R_vs_D_B memory	down
M39006	Reactome sars cov 1 infection	153.279	48	0.622037	1.59666	0.000184229	0.0119547	R_vs_D_B memory	down
M29616	Reactome signaling by notch1 pest domain mutants in cancer	167.927	54	0.625909	1.55488	0.000196735	0.0126599	R_vs_D_B memory	down
M5908	Hallmark androgen response	249.926	88	0.615673	1.42004	0.000209207	0.0133512	R_vs_D_B memory	down
M27636	Reactome regulation of tp53 activity through phosphorylation	245.041	86	0.583492	1.42466	0.000213629	0.0135217	R_vs_D_B memory	down
M23904	Go negative regulation of mrna processing	108.932	31	0.667719	1.75697	0.000216259	0.0135768	R_vs_D_B memory	down
M12089	Go morphogenesis of an endothelium	55.9657	12	0.645181	2.3319	0.000231643	0.0144254	R_vs_D_B memory	down
M10435	Go regulation of translation in response to stress	78.9521	20	0.721454	1.9738	0.000234167	0.0144659	R_vs_D_B memory	down
M27600	Reactome transcription coupled nucleotide excision repair tc ner	225.025	78	0.617248	1.44247	0.000248541	0.015232	R_vs_D_B memory	down
M611	Reactome notch1 intracellular domain regulates transcription	146.731	46	0.601362	1.5949	0.000250804	0.0152497	R_vs_D_B memory	down
M25343	Go telomerase holoenzyme complex assembly	36.6559	6	0.900396	3.05466	0.000253985	0.0153224	R_vs_D_B memory	down
M29568	Reactome hiv transcription initiation	143.563	45	0.671638	1.59515	0.000286434	0.0171461	R_vs_D_B memory	down
M10522	Go response to muscle stretch	61.1258	14	0.656729	2.18307	0.000291893	0.0172215	R_vs_D_B memory	down
M14623	Go regulation of monocyte differentiation	69.7357	17	0.641287	2.05105	0.000292154	0.0172215	R_vs_D_B memory	down
M16529	Go post embryonic development	194.987	66	0.606672	1.47717	0.000302617	0.0176978	R_vs_D_B memory	down
M12918	Go transcription elongation from rna polymerase ii promoter	226.132	79	0.628022	1.43121	0.00030707	0.0176978	R_vs_D_B memory	down
M16755	Go regulation of dna templated transcription elongation	143.22	45	0.680746	1.59133	0.000307109	0.0176978	R_vs_D_B memory	down
M27937	Reactome chaperone mediated autophagy	72.2074	18	0.625399	2.00576	0.000321499	0.0183897	R_vs_D_B memory	down
M22548	Go intracellular mrna localization	54.7817	12	0.68407	2.28257	0.000334949	0.0188047	R_vs_D_B memory	down
M29076	Go ribonucleoside monophosphate metabolic process	142.769	45	0.681344	1.58632	0.000336392	0.0188047	R_vs_D_B memory	down
M12117	Go regulation of androgen receptor signaling pathway	85.7632	23	0.684277	1.86442	0.000338951	0.0188047	R_vs_D_B memory	down
M13947	Go negative regulation of lymphocyte apoptotic process	85.754	23	0.622061	1.86422	0.000339736	0.0188047	R_vs_D_B memory	down
M10862	Go transcription coupled nucleotide excision repair	211.155	73	0.61119	1.44627	0.000340929	0.0188047	R_vs_D_B memory	down
M10638	Go regulation of defense response to virus	199.071	68	0.628116	1.46376	0.000344674	0.0188764	R_vs_D_B memory	down
M16965	Go negative regulation of mrna splicing via spliceosome	82.8508	22	0.706183	1.88297	0.000356671	0.0192146	R_vs_D_B memory	down
M13041	Go negative regulation of telomere maintenance via telomere lengthening	93.6022	26	0.665779	1.80004	0.000357254	0.0192146	R_vs_D_B memory	down
M7257	Reactome nrif signals cell death from the nucleus	63.3199	15	0.721867	2.11066	0.000358314	0.0192146	R_vs_D_B memory	down
M15653	Go dna damage response detection of dna damage	122.097	37	0.615126	1.64996	0.000368793	0.0196401	R_vs_D_B memory	down
M16197	Go histone h3 acetylation	174.178	58	0.646887	1.50154	0.000385969	0.0202536	R_vs_D_B memory	down
M10092	Go regulation of b cell receptor signaling pathway	93.2719	26	0.668237	1.79369	0.000387102	0.0202536	R_vs_D_B memory	down
M16317	Go rrna containing ribonucleoprotein complex export from nucleus	63.0429	15	0.758501	2.10143	0.00038818	0.0202536	R_vs_D_B memory	down
M11750	Go rna methylation	222.262	78	0.62118	1.42476	0.000391275	0.020278	R_vs_D_B memory	down
M669	Reactome downregulation of smad2 3 smad4 transcriptional activity	85.1173	23	0.665633	1.85038	0.000399141	0.0205478	R_vs_D_B memory	down
M12216	Go embryonic placenta development	190.919	65	0.605723	1.46861	0.000403724	0.0206461	R_vs_D_B memory	down
M27661	Reactome mitotic telophase cytokinesis	54.1448	12	0.778234	2.25603	0.000407695	0.020712	R_vs_D_B memory	down
M1005	Reactome formation of incision complex in gg ner	136.576	43	0.637721	1.58809	0.000426849	0.0215433	R_vs_D_B memory	down
M23001	Go nuclear transcribed mrna catabolic process deadenylation independent decay	38.4703	7	0.786185	2.74788	0.000440146	0.0220283	R_vs_D_B memory	down
M11831	Go mrna modification	81.9711	22	0.700866	1.86298	0.00044673	0.0220283	R_vs_D_B memory	down
M15836	Go regulation of viral genome replication	238.015	85	0.576912	1.40009	0.00044684	0.0220283	R_vs_D_B memory	down
M23734	Go positive regulation of monocyte differentiation	44.7511	9	0.695587	2.48617	0.000450126	0.0220283	R_vs_D_B memory	down
M13145	Go sister chromatid cohesion	158.64	52	0.620307	1.52538	0.000450721	0.0220283	R_vs_D_B memory	down
M27466	Reactome clec7a dectin 1 induces nfat activation	50.7354	11	0.853558	2.30616	0.000466068	0.0226351	R_vs_D_B memory	down
M27782	Reactome protein methylation	67.9553	17	0.686224	1.99868	0.000479527	0.0231432	R_vs_D_B memory	down
M15180	Go negative regulation of telomere maintenance	115.653	35	0.652732	1.65218	0.000491922	0.0235939	R_vs_D_B memory	down
M944	Reactome regulation of mrna stability by proteins that bind au rich elements	239.596	86	0.564008	1.393	0.000503901	0.0239469	R_vs_D_B memory	down
M27580	Reactome metalloprotease dubs	76.0529	20	0.664358	1.90132	0.000505483	0.0239469	R_vs_D_B memory	down
M15192	Go response to dsrna	112.897	34	0.689812	1.66025	0.000513446	0.0241758	R_vs_D_B memory	down
M27592	Reactome dna damage recognition in gg ner	123.023	38	0.623029	1.61873	0.000519904	0.0243315	R_vs_D_B memory	down
M27945	Reactome regulation of foxo transcriptional activity by acetylation	47.2566	10	0.746321	2.36283	0.000540356	0.0250078	R_vs_D_B memory	down
M15561	Go peptidyl lysine trimethylation	135.4	43	0.622574	1.57442	0.000540833	0.0250078	R_vs_D_B memory	down
M10472	Go negative regulation of telomere maintenance via telomerase	73.0235	19	0.690276	1.92167	0.000545405	0.0250692	R_vs_D_B memory	down
M24209	Go labyrinthine layer morphogenesis	58.8422	14	0.726128	2.10151	0.000571284	0.0259986	R_vs_D_B memory	down
M11284	Go negative regulation by host of viral transcription	55.9527	13	0.665763	2.15203	0.00057236	0.0259986	R_vs_D_B memory	down
M616	Reactome signaling by notch1	193.394	67	0.583864	1.44324	0.000601953	0.0270775	R_vs_D_B memory	down
M23098	Go maintenance of protein location in cell	174.121	59	0.584084	1.4756	0.000603124	0.0270775	R_vs_D_B memory	down
M27634	Reactome tp53 regulates transcription of additional cell cycle genes whose exact role in the p53 pathway remain uncertain	75.2682	20	0.714003	1.88171	0.00061995	0.0274947	R_vs_D_B memory	down
M27601	Reactome dual incision in tc ner	188.416	65	0.613309	1.44935	0.000620805	0.0274947	R_vs_D_B memory	down
M15253	Go viral latency	49.805	11	0.780001	2.26387	0.000623099	0.0274947	R_vs_D_B memory	down
M14839	Go negative regulation of stress activated protein kinase signaling cascade	122.106	38	0.635672	1.60666	0.000629526	0.0276204	R_vs_D_B memory	down
M23642	Go fibroblast apoptotic process	72.3795	19	0.709156	1.90472	0.000646392	0.0280767	R_vs_D_B memory	down
M25029	Go negative regulation of proteasomal protein catabolic process	161.543	54	0.624851	1.49577	0.000651827	0.0280767	R_vs_D_B memory	down
M15645	Go protein k48 linked ubiquitination	163.97	55	0.621701	1.49064	0.000652773	0.0280767	R_vs_D_B memory	down
M15375	Go protein k63 linked deubiquitination	111.773	34	0.645964	1.64372	0.000655252	0.0280767	R_vs_D_B memory	down
M16487	Go adipose tissue development	116.837	36	0.625023	1.62274	0.000658103	0.0280767	R_vs_D_B memory	down
M15030	Go positive regulation of histone methylation	114.269	35	0.625039	1.63242	0.000662264	0.0280989	R_vs_D_B memory	down
M15006	Go regulation of translational fidelity	61.1185	15	0.716672	2.03728	0.000672609	0.0283819	R_vs_D_B memory	down
M859	Reactome jnk c jun kinases phosphorylation and activation mediated by activated human tak1	80.3001	22	0.698246	1.825	0.000681047	0.0285818	R_vs_D_B memory	down
M11699	Go regulation of cellular response to heat	209.272	74	0.613359	1.414	0.000686936	0.0286731	R_vs_D_B memory	down
M29742	Reactome signaling by ptk6	143.932	47	0.577914	1.53119	0.000709877	0.0294713	R_vs_D_B memory	down
M13046	Go nucleotide excision repair preincision complex assembly	98.369	29	0.665849	1.69602	0.000741387	0.0306149	R_vs_D_B memory	down
M22723	Go regulation of translational initiation by eif2 alpha phosphorylation	46.181	10	0.781721	2.30905	0.000761181	0.0311474	R_vs_D_B memory	down
M12546	Go er nucleus signaling pathway	143.557	47	0.623296	1.52721	0.000762349	0.0311474	R_vs_D_B memory	down
M34158	Go regulation of translation initiation in response to endoplasmic reticulum stress	36.883	7	0.801062	2.6345	0.000768438	0.0312309	R_vs_D_B memory	down
M14363	Go negative regulation of endoplasmic reticulum unfolded protein response	54.933	13	0.783417	2.11281	0.000773307	0.0312643	R_vs_D_B memory	down
M736	Reactome nf kb is activated and signals survival	51.9481	12	0.726795	2.1645	0.000794681	0.0319527	R_vs_D_B memory	down
M12715	Go formation of translation preinitiation complex	48.9999	11	0.712297	2.22727	0.000799166	0.0319527	R_vs_D_B memory	down
M22170	Go ovulation from ovarian follicle	26.6696	4	0.887092	3.3337	0.00080609	0.0319527	R_vs_D_B memory	down
M15131	Go histone h4 k16 acetylation	74.2325	20	0.653968	1.85581	0.000809387	0.0319527	R_vs_D_B memory	down
M27560	Reactome negative regulation of mapk pathway	130.87	42	0.625427	1.55798	0.000811024	0.0319527	R_vs_D_B memory	down
M12852	Go cellular response to hydrogen peroxide	229.389	83	0.576468	1.38186	0.000816523	0.0319812	R_vs_D_B memory	down
M23455	Go regulation of translation in response to endoplasmic reticulum stress	45.9454	10	0.756759	2.29727	0.00082003	0.0319812	R_vs_D_B memory	down
M5910	Hallmark protein secretion	247.817	91	0.628538	1.36163	0.000849774	0.0328814	R_vs_D_B memory	down
M27418	Reactome mitophagy	95.1683	28	0.605384	1.69943	0.000851629	0.0328814	R_vs_D_B memory	down
M11687	Go negative regulation of fibroblast proliferation	81.8899	23	0.686458	1.78021	0.000888057	0.0338702	R_vs_D_B memory	down
M13792	Go regulation of establishment of protein localization to mitochondrion	195.785	69	0.615683	1.41873	0.000892117	0.0338702	R_vs_D_B memory	down
M23483	Go cytoplasmic pattern recognition receptor signaling pathway in response to virus	97.532	29	0.715125	1.68159	0.000895461	0.0338702	R_vs_D_B memory	down
M13632	Go myoblast differentiation	164.609	56	0.58869	1.46972	0.000897798	0.0338702	R_vs_D_B memory	down
M5109	Kegg pyrimidine metabolism	242.754	89	0.619172	1.36379	0.000901409	0.0338702	R_vs_D_B memory	down
M27232	Reactome hdms demethylate histones	81.8187	23	0.66388	1.77867	0.000903556	0.0338702	R_vs_D_B memory	down
M16849	Go response to activity	149.947	50	0.598208	1.49947	0.000912729	0.0340487	R_vs_D_B memory	down
M10408	Go axo dendritic transport	183.544	64	0.618962	1.43394	0.000942169	0.0348191	R_vs_D_B memory	down
M11979	Go negative regulation of leukocyte apoptotic process	110.072	34	0.566873	1.61871	0.000942397	0.0348191	R_vs_D_B memory	down
M27537	Reactome translesion synthesis by polk	65.293	17	0.6903	1.92038	0.000987843	0.0361879	R_vs_D_B memory	down
M27589	Reactome dna double strand break response	127.381	41	0.631608	1.55343	0.000988816	0.0361879	R_vs_D_B memory	down
M1074	Reactome nucleotide binding domain leucine rich repeat containing receptor nlr signaling pathways	161.566	55	0.571107	1.46878	0.00100256	0.0365178	R_vs_D_B memory	down
M14518	Go dna methylation or demethylation	204.457	73	0.582101	1.40039	0.0010143	0.0367719	R_vs_D_B memory	down
M628	Reactome downregulation of tgf beta receptor signaling	89.1655	26	0.628175	1.71472	0.00102502	0.0368817	R_vs_D_B memory	down
M10864	Go maturation of ssu rrna	151.738	51	0.640981	1.48762	0.00102688	0.0368817	R_vs_D_B memory	down
M39009	Reactome sars cov infections	227.696	83	0.585256	1.37166	0.00105366	0.0374852	R_vs_D_B memory	down
M27797	Reactome runx1 interacts with co factors whose precise effect on runx1 targets is not known	112.049	35	0.634065	1.6007	0.00105749	0.0374852	R_vs_D_B memory	down
M22132	Go ribosomal small subunit export from nucleus	39.0823	8	0.846848	2.44265	0.00105824	0.0374852	R_vs_D_B memory	down
M27430	Reactome uptake and function of diphtheria toxin	32.734	6	0.667737	2.72783	0.00106497	0.037551	R_vs_D_B memory	down
M27599	Reactome formation of tc ner pre incision complex	156.346	53	0.593363	1.47496	0.00107296	0.0376611	R_vs_D_B memory	down
M27177	Reactome establishment of sister chromatid cohesion	48.0022	11	0.748091	2.18192	0.00108427	0.0377669	R_vs_D_B memory	down
M18175	Reactome p75ntr signals via nf kb	59.4063	15	0.723762	1.98021	0.00108576	0.0377669	R_vs_D_B memory	down
M14864	Go error prone translesion synthesis	75.7263	21	0.689983	1.80301	0.001093	0.0378481	R_vs_D_B memory	down
M34210	Go modulation by host of symbiont process	153.702	52	0.594362	1.47791	0.00111613	0.0384766	R_vs_D_B memory	down
M27431	Reactome uptake and actions of bacterial toxins	83.4866	24	0.651135	1.7393	0.00113972	0.0389715	R_vs_D_B memory	down
M10149	Go labyrinthine layer development	116.701	37	0.603294	1.57704	0.00114058	0.0389715	R_vs_D_B memory	down
M5896	Hallmark tgf beta signaling	143.831	48	0.610719	1.49824	0.00114572	0.0389748	R_vs_D_B memory	down
M15596	Go protein targeting to mitochondrion	257.229	96	0.595388	1.33973	0.00116129	0.0392276	R_vs_D_B memory	down
M27046	Reactome cytosolic sensors of pathogen associated dna	177.501	62	0.629318	1.43146	0.00116411	0.0392276	R_vs_D_B memory	down
M11524	Go leukotriene biosynthetic process	44.8048	10	0.715012	2.24024	0.00117273	0.0392276	R_vs_D_B memory	down
M15695	Go regulation of sister chromatid cohesion	75.4313	21	0.674464	1.79598	0.00117586	0.0392276	R_vs_D_B memory	down
M10353	Go p body assembly	75.4221	21	0.740185	1.79576	0.00117855	0.0392276	R_vs_D_B memory	down
M14369	Go perk mediated unfolded protein response	64.6004	17	0.705648	1.90001	0.00118775	0.039364	R_vs_D_B memory	down
M14467	Go regulation of intrinsic apoptotic signaling pathway in response to dna damage	111.382	35	0.600397	1.59117	0.0012143	0.0400718	R_vs_D_B memory	down
M29846	Reactome pexophagy	47.5651	11	0.703747	2.16205	0.00123789	0.0406765	R_vs_D_B memory	down
M27441	Reactome synthesis of diphthamide eef2	38.5782	8	0.744787	2.41114	0.00125083	0.0409276	R_vs_D_B memory	down
M935	Reactome irak1 recruits ikk complex	56.0363	14	0.70682	2.0013	0.00127332	0.0414876	R_vs_D_B memory	down
M24193	Go fat pad development	32.2085	6	0.77376	2.68404	0.00128485	0.041607	R_vs_D_B memory	down
M22818	Go positive regulation of macroautophagy	172.122	60	0.608113	1.43435	0.00128776	0.041607	R_vs_D_B memory	down
M12745	Go regulation of mrna 3 end processing	93.211	28	0.676152	1.66448	0.00132351	0.042584	R_vs_D_B memory	down
M29724	Reactome cyclin d associated events in g1	140.549	47	0.575567	1.4952	0.00133834	0.0428825	R_vs_D_B memory	down
M14582	Reactome p75ntr recruits signalling complexes	50.1344	12	0.709449	2.08893	0.00136128	0.0434374	R_vs_D_B memory	down
M22992	Go astral microtubule organization	44.2138	10	0.714882	2.21069	0.00140878	0.044768	R_vs_D_B memory	down
M25119	Go regulation of tau protein kinase activity	41.2134	9	0.723485	2.28963	0.0014225	0.0450188	R_vs_D_B memory	down
M22589	Go snrna transcription	202.079	73	0.65353	1.3841	0.00146919	0.0463066	R_vs_D_B memory	down
M27577	Reactome josephin domain dubs	46.9709	11	0.69417	2.13504	0.00148051	0.0464637	R_vs_D_B memory	down
M29793	Reactome ngf stimulated transcription	102.858	32	0.622552	1.60716	0.00148621	0.0464637	R_vs_D_B memory	down
M13473	Go face development	110.367	35	0.641283	1.57667	0.00149555	0.046567	R_vs_D_B memory	down
M24756	Go keratinocyte apoptotic process	25.0837	4	0.728941	3.13547	0.00150456	0.0466595	R_vs_D_B memory	down
M25178	Go regulation of protein localization to cilium	37.9703	8	0.846159	2.37314	0.00152818	0.0472025	R_vs_D_B memory	down
M23606	Go response to corticotropin releasing hormone	21.3763	3	0.902268	3.56271	0.00156974	0.0481694	R_vs_D_B memory	down
M24368	Go peptidyl serine dephosphorylation	66.2317	18	0.615817	1.83977	0.00157577	0.0481694	R_vs_D_B memory	down
M24424	Go production of small rna involved in gene silencing by rna	139.648	47	0.626665	1.48562	0.0015782	0.0481694	R_vs_D_B memory	down
M16339	Go intrinsic apoptotic signaling pathway in response to endoplasmic reticulum stress	166.091	58	0.602766	1.43181	0.00158977	0.0482762	R_vs_D_B memory	down
M25384	Go positive regulation of response to endoplasmic reticulum stress	112.548	36	0.664103	1.56316	0.0015942	0.0482762	R_vs_D_B memory	down
M13191	Kegg prostate cancer	210.801	77	0.590095	1.36884	0.00162016	0.0486046	R_vs_D_B memory	down
M10612	Go cellular response to uv	201.434	73	0.603946	1.37968	0.00162195	0.0486046	R_vs_D_B memory	down
M27572	Reactome mapk6 mapk4 signaling	217.782	80	0.562166	1.36113	0.00162393	0.0486046	R_vs_D_B memory	down
M13062	Go maturation of ssu rrna from tricistronic rrna transcript ssu rrna 5 8s rrna lsu rrna	117.401	38	0.65869	1.54475	0.00163107	0.0486298	R_vs_D_B memory	down
M13369	Go positive regulation of antigen receptor mediated signaling pathway	79.2974	23	0.6056	1.72386	0.00165193	0.0490622	R_vs_D_B memory	down
M11433	Go circadian regulation of gene expression	156.241	54	0.595001	1.44667	0.00166642	0.0491988	R_vs_D_B memory	down
M11741	Go histone h2a monoubiquitination	63.2809	17	0.690952	1.8612	0.0016798	0.0491988	R_vs_D_B memory	down
M34195	Go regulation of rna export from nucleus	60.5541	16	0.810713	1.89231	0.00168189	0.0491988	R_vs_D_B memory	down
M16654	Go regulation of er to golgi vesicle mediated transport	55.0224	14	0.762899	1.96508	0.00168951	0.0491988	R_vs_D_B memory	down
M11426	Go negative regulation of cellular protein catabolic process	217.503	80	0.576672	1.35939	0.0016919	0.0491988	R_vs_D_B memory	down
M16761	Go regulation of oxidative stress induced intrinsic apoptotic signaling pathway	79.1887	23	0.640791	1.72149	0.00169475	0.0491988	R_vs_D_B memory	down
M10507	Go positive regulation of neuron death	222.101	82	0.571601	1.35427	0.00170502	0.0493114	R_vs_D_B memory	down
M518	Reactome antigen processing cross presentation	444.931	94	0.750251	2.36665	7.07038e-23	5.45975e-19	R_vs_D_B naive	up
M13990	Go antigen processing and presentation of exogenous peptide antigen via mhc class i	378.521	75	0.77989	2.52347	1.00268e-21	3.87134e-18	R_vs_D_B naive	up
M13091	Go antigen processing and presentation of peptide antigen via mhc class i	420.527	93	0.735945	2.2609	3.39113e-20	8.72877e-17	R_vs_D_B naive	up
M27743	Reactome the role of gtse1 in g2 m progression after g2 checkpoint	323.574	71	0.771272	2.27869	3.36642e-16	6.49887e-13	R_vs_D_B naive	up
M11729	Go regulation of cellular amine metabolic process	319.458	70	0.774604	2.28184	4.70848e-16	7.27178e-13	R_vs_D_B naive	up
M16483	Go regulation of cellular amino acid metabolic process	270.71	57	0.791532	2.37465	9.0149e-15	1.10594e-11	R_vs_D_B naive	up
M13667	Go regulation of transcription from rna polymerase ii promoter in response to hypoxia	317.312	73	0.753891	2.17337	1.00254e-14	1.10594e-11	R_vs_D_B naive	up
M27322	Reactome pcp ce pathway	347.332	84	0.74267	2.06745	1.43255e-14	1.38277e-11	R_vs_D_B naive	up
M5911	Hallmark interferon alpha response	377.079	95	0.69687	1.98463	1.84147e-14	1.57998e-11	R_vs_D_B naive	up
M23564	Go atp synthesis coupled electron transport	370.992	93	0.720022	1.99458	2.11475e-14	1.63301e-11	R_vs_D_B naive	up
M10680	Kegg proteasome	224.757	43	0.832646	2.61346	2.37328e-14	1.66604e-11	R_vs_D_B naive	up
M27563	Reactome defective cftr causes cystic fibrosis	272.193	59	0.776204	2.30672	3.33636e-14	2.14695e-11	R_vs_D_B naive	up
M27439	Reactome hedgehog ligand biogenesis	270.155	59	0.767134	2.28945	6.00924e-14	3.54131e-11	R_vs_D_B naive	up
M27465	Reactome dectin 1 mediated noncanonical nf kb signaling	272.87	60	0.773372	2.27392	6.4204e-14	3.54131e-11	R_vs_D_B naive	up
M510	Reactome cross presentation of soluble exogenous antigens endosomes	233.456	47	0.812098	2.48357	7.39503e-14	3.80696e-11	R_vs_D_B naive	up
M895	Reactome assembly of the pre replicative complex	292.224	67	0.738713	2.18077	8.60067e-14	4.1509e-11	R_vs_D_B naive	up
M595	Reactome downstream signaling events of b cell receptor bcr	328.102	80	0.717227	2.05064	1.1641e-13	5.28719e-11	R_vs_D_B naive	up
M27399	Reactome degradation of dvl	255.835	55	0.775548	2.32577	1.23365e-13	5.28719e-11	R_vs_D_B naive	up
M11098	Go response to type i interferon	324.755	79	0.717616	2.05541	1.33988e-13	5.28719e-11	R_vs_D_B naive	up
M27674	Reactome cyclin a cdk2 associated events at s phase entry	341.363	85	0.724742	2.00802	1.40244e-13	5.28719e-11	R_vs_D_B naive	up
M998	Reactome auf1 hnrnp d0 binds and destabilizes mrna	252.278	54	0.781166	2.33591	1.46288e-13	5.28719e-11	R_vs_D_B naive	up
M27815	Reactome regulation of pten stability and activity	290.056	67	0.755875	2.1646	1.56443e-13	5.28719e-11	R_vs_D_B naive	up
M27670	Reactome stabilization of p53	257.958	56	0.765393	2.3032	1.57479e-13	5.28719e-11	R_vs_D_B naive	up
M27672	Reactome g1 s dna damage checkpoints	289.462	67	0.736468	2.16017	1.84194e-13	5.92644e-11	R_vs_D_B naive	up
M27473	Reactome abc transporter disorders	299.916	71	0.741754	2.11208	2.41079e-13	7.44645e-11	R_vs_D_B naive	up
M641	Reactome cellular response to hypoxia	296.831	70	0.739069	2.12022	2.56915e-13	7.63037e-11	R_vs_D_B naive	up
M27470	Reactome degradation of gli1 by the proteasome	261.291	58	0.754187	2.25251	3.27791e-13	9.1396e-11	R_vs_D_B naive	up
M27802	Reactome regulation of runx2 expression and activity	284.449	66	0.728761	2.15492	3.31402e-13	9.1396e-11	R_vs_D_B naive	up
M27398	Reactome degradation of axin	248.961	54	0.772817	2.3052	3.84454e-13	1.02371e-10	R_vs_D_B naive	up
M27079	Reactome degradation of beta catenin by the destruction complex	330.712	83	0.710753	1.99224	5.16161e-13	1.3286e-10	R_vs_D_B naive	up
M27396	Reactome asymmetric localization of pcp proteins	265.386	60	0.757933	2.21155	5.35989e-13	1.33513e-10	R_vs_D_B naive	up
M747	Reactome metabolism of polyamines	258.757	58	0.756672	2.23067	6.72597e-13	1.6033e-10	R_vs_D_B naive	up
M893	Reactome respiratory electron transport	376.078	100	0.70633	1.88039	6.8517e-13	1.6033e-10	R_vs_D_B naive	up
M27446	Reactome mitochondrial translation	359.548	94	0.752482	1.91249	7.2906e-13	1.65582e-10	R_vs_D_B naive	up
M27809	Reactome regulation of runx3 expression and activity	249.444	55	0.762817	2.26767	7.82455e-13	1.72632e-10	R_vs_D_B naive	up
M27931	Reactome negative regulation of notch4 signaling	243.837	54	0.747101	2.25775	1.6803e-12	3.60424e-10	R_vs_D_B naive	up
M4138	Reactome orc1 removal from chromatin	289.369	70	0.712625	2.06692	1.89038e-12	3.94527e-10	R_vs_D_B naive	up
M1081	Reactome scf skp2 mediated degradation of p27 p21	260.088	60	0.734725	2.1674	2.34243e-12	4.76007e-10	R_vs_D_B naive	up
M1030	Reactome apc c cdh1 mediated degradation of cdc20 and other apc c cdh1 targeted proteins in late mitosis early g1	296.64	73	0.738273	2.03178	2.56007e-12	5.06895e-10	R_vs_D_B naive	up
M27467	Reactome clec7a dectin 1 signaling	364.592	98	0.690777	1.86016	2.92719e-12	5.65094e-10	R_vs_D_B naive	up
M27539	Reactome regulation of ras by gaps	274.509	66	0.719472	2.07961	4.87058e-12	8.97384e-10	R_vs_D_B naive	up
[truncated: 5,601 more rows]
