# Supplementary material for: Single-cell clonal tracking of persistent T-cells in allogeneic hematopoietic stem cell transplantation
Source: Front Immunol. 2023 Feb 10;14:1114368. doi: 10.3389/fimmu.2023.1114368 (PMC9969884; doi:10.3389/fimmu.2023.1114368)
Supplement: Supplementary file 4 [file Table_4.xlsx]

## Sheet: Table S4
VALUE	OR_UP	P_VALUE_UP	BH_P_VALUE_UP	ORA_SCORE_UP	OR_DOWN	P_VALUE_DOWN	BH_P_VALUE_DOWN	ORA_SCORE_DOWN	OR_FLAT	P_VALUE_FLAT	BH_P_VALUE_FLAT	ORA_SCORE_FLAT	OR_DIFF	P_VALUE_DIFF	BH_P_VALUE_DIFF	ORA_SCORE_DIFF
ADA:DPP4	0.995545	1	1	0	3.85317	0.106482	0.194584	0	1.06454	0.713212	0.84912	0	1.35669	0.473976	0.766716	0
ADAM10:CADM1	0.568531	1	1	0	6.29128	0.165495	0.239799	0	0	1		0	1.16133	1	1	0
ADAM10:CD44	0	0.141034		0	0	1		0	0	1		0	0	0.0804812		0
ADAM10:IL6R	0.547558	0.381025	0.61662	0	1.37042	0.526761	0.542029	0	5.43429	0.000102635	0.00220666	6.48684	0.620372	0.404732	0.7263	0
ADAM10:NOTCH1	0	1		0	0	1		0	6.12716	0.209968	0.501589	0	0	1		0
ADAM10:NOTCH2	0	0.002066		0	3.27986	0.136205	0.219785	0	1.41524	0.478624	0.71553	0	0.256735	0.044422	0.218462	0
ADAM10:TSPAN14	0	0.370872		0	0	1		0	1.75003	0.466772	0.708396	0	0	0.212305		0
ADAM10:TSPAN17	3.98374	0.36117	0.593551	0	0	1		0	0	1		0	3.48411	0.396394	0.72626	0
ADAM10:TSPAN5	1.99188	0.489442	0.696387	0	0	1		0	0	1		0	1.74201	0.531086	0.777344	0
ADAM15:ITGA5	#NUM!	0.00161524	0.0155651	#NUM!	0	1		0	0	1		0	#NUM!	0.00246529	0.0269127	#NUM!
ADAM15:ITGB1	0	0.21931		0	0	1		0	0	1		0	0	0.221906		0
ADAM17:IL6R	1.99384	0.39649	0.630873	0	0	1		0	0	1		0	1.74333	0.427088	0.750988	0
ADAM17:ITGA5	0	1		0	0	1		0	0	1		0	0	1		0
ADAM17:ITGB1	0	0.228107		0	4.89181	0.202434	0.2764	0	0	1		0	0.386518	0.702462	0.897781	0
ADAM17:RHBDF2	0	0.589856		0	0	1		0	0	1		0	0	0.581373		0
ADAM28:ITGA4	0	0.0545284		0	0	1		0	0	0.627461		0	0	0.0311497		0
ADAM9:ITGB1	0	1		0	0	1		0	0	1		0	0	1		0
ADM:ADRB2	0.663432	1	1	0	0	1		0	0	1		0	0.58022	1	1	0
ADM:RAMP1	3.98374	0.36117	0.593551	0	0	1		0	0	1		0	3.48411	0.396394	0.72626	0
AGTRAP:RACK1	0	0.141034		0	0	1		0	0	1		0	0	0.0804812		0
ALCAM:NRP1	0	1		0	0	1		0	0	1		0	0	1		0
ANGPT1:ITGA5	0	1		0	0	1		0	0	1		0	0	1		0
ANGPT1:ITGB1	0	0.589856		0	14.669	0.0864544	0.175379	0	0	1		0	1.16119	1	1	0
ANXA1:DYSF	11.9673	0.0274208	0.121109	0	0	1		0	0	1		0	10.4662	0.0369048	0.189589	0
ANXA1:FPR1	2.21796	0.174316	0.487176	0	0	1		0	0	0.618565		0	1.93884	0.212981	0.567616	0
ANXA1:FPR2	2.49572	0.154223	0.467076	0	0	1		0	0	0.61687		0	2.18184	0.180624	0.567616	0
ANXA2:ROBO4	0	0.589856		0	0	1		0	0	1		0	0	0.581373		0
ANXA2:TLR2	4.01045	0.00261494	0.0230986	3.27899	0	1		0	0	0.395694		0	3.50407	0.00590411	0.0572918	0
APP:APLP2	0	0.0875549		0	0	1		0	0	0.618565		0	0	0.0499581		0
APP:CAV1	0	1		0	43.9429	0.0441955	0.112067	0	0	1		0	3.48411	0.396394	0.72626	0
APP:CD74	0	0.370872		0	6.29128	0.165495	0.239799	0	0	1		0	0.49722	0.693319	0.895229	0
APP:FPR2	0	1		0	0	1		0	0	1		0	0	1		0
APP:LRP1	0	0.606944		0	0	1		0	0	1		0	0	0.348856		0
APP:LRP10	0	0.0207708		0	0	1		0	0	0.393291		0	0	0.0118654		0
APP:NCSTN	0	0.0844835		0	0	1		0	0	0.61687		0	0	0.0863211		0
APP:NOTCH2	0	0.21931		0	0	1		0	0	1		0	0	0.221906		0
APP:PTGER2	0	0.0844835		0	0	1		0	0	0.61687		0	0	0.0863211		0
APP:RPSA	0	0.0875549		0	3.38514	0.271519	0.310933	0	0	0.618565		0	0.267328	0.330145	0.720816	0
APP:SORL1	0	0.0545284		0	0	1		0	0	0.627461		0	0	0.0311497		0
APP:TNFRSF21	0	1		0	22.0003	0.0655617	0.147528	0	0	1		0	1.74201	0.531086	0.777344	0
AREG:ICAM1	0	1		0	0	1		0	0	1		0	0	1		0
ARF1:CHRM3	0	0.0330772		0	88.3506	4.69195e-15	3.33129e-13	80.6684	0	0.634093		0	6.4357	0.000209148	0.00547969	6.07392
ARF6:SMAP1	0.283079	0.0687904	0.247179	0	0	1		0	0.420541	0.724056	0.84912	0	0.247504	0.0450266	0.218462	0
AVP:ADRB2	0	0.590201		0	0	1		0	0	1		0	0	0.593427		0
AVP:LDLR	0	1		0	0	1		0	0	1		0	0	1		0
AVP:VIPR1	0	1		0	0	1		0	0	1		0	0	1		0
B2M:CD247	0	0.0875549		0	0	1		0	0	0.618565		0	0	0.0499581		0
B2M:CD3D	0	0.13574		0	0	1		0	0	1		0	0	0.137903		0
B2M:CD3G	0	0.13574		0	0	1		0	0	1		0	0	0.137903		0
B2M:HLA-F	0	0.0133475		0	0	1		0	0	0.405767		0	0	0.00773483		0
B2M:KIR2DL1	0	1		0	43.9429	0.0441955	0.112067	0	0	1		0	3.48411	0.396394	0.72626	0
B2M:KIR2DL3	0	1		0	0	1		0	0	1		0	0	1		0
B2M:KIR3DL1	0	0.589856		0	44.329	0.0028837	0.0227492	8.98769	0	1		0	3.48631	0.217116	0.567616	0
B2M:KLRC1	0	0.589856		0	0	1		0	0	1		0	0	0.581373		0
B2M:KLRD1	0	0.357318		0	0	1		0	0	1		0	0	0.360434		0
B2M:LILRB1	0	0.21931		0	0	1		0	0	1		0	0	0.221906		0
B2M:LILRB2	1.32831	0.716777	0.888635	0	0	1		0	1.11282	0.610776	0.772451	0	1.16148	0.736624	0.919026	0
B2M:TFRC	0	0.0545284		0	0	1		0	0	0.627461		0	0	0.0311497		0
BAG6:NCR3	1.46508	0.325271	0.593551	0	0	1		0	4.02549	0.000719309	0.00843553	4.16678	1.27982	0.455548	0.766716	0
BMP8B:PLAUR	3.98668	0.181834	0.487176	0	0	1		0	0	1		0	3.48631	0.217116	0.567616	0
BSG:SLC16A1	0	0.228107		0	11.0992	0.0198099	0.0721143	0	3.0693	0.171431	0.470523	0	0.870583	1	1	0
BSG:SLC16A7	0.109765	0.00589828	0.0452853	0	0	1		0	2.88946	0.0188963	0.121881	0	0.0959744	0.00217539	0.0269127	0
BST2:LILRA4	0	0.0340456		0	0	1		0	0	0.39291		0	0	0.0195026		0
BST2:LILRB3	0.955473	1	1	0	0	1		0	1.82138	0.290107	0.567028	0	0.83511	0.830378	1	0
BTLA:CD247	0	0.590201		0	0	1		0	3.06387	0.324892	0.607407	0	0	0.593427		0
BTLA:CD79A	0	0.228107		0	0	1		0	0	1		0	0	0.130311		0
BTLA:TNFRSF14	0.936736	1	1	0	2.19776	0.378441	0.413374	0	2.04755	0.208409	0.501589	0	1.08887	0.796748	0.97092	0
C1QA:CD33	3.98374	0.36117	0.593551	0	0	1		0	0	1		0	3.48411	0.396394	0.72626	0
C1QA:CD93	0	1		0	0	1		0	0	1		0	0	1		0
C1QA:CR1	0	1		0	0	1		0	12.2531	0.145385	0.416772	0	0	1		0
CADM1:CADM1	0	1		0	0	1		0	0	1		0	0	1		0
CALR:HLA-F	0	0.000520127		0	0	1		0	0	0.108928		0	0	0.000169422		0
CALR:ITGA2B	0	0.0844835		0	0	1		0	0	0.61687		0	0	0.0863211		0
CALR:LRP1	1.49468	0.469795	0.696387	0	0	1		0	1.22435	0.578897	0.749254	0	1.30693	0.717476	0.899419	0
CALR:MPL	0	1		0	0	1		0	0	1		0	0	1		0
CALR:SCARF1	0	1		0	0	1		0	0	1		0	0	1		0
CCL28:CCR10	0	1		0	0	1		0	0	1		0	0	1		0
CCL3:CCR4	0	1		0	0	1		0	0	1		0	0	1		0
CCL3:IDE	0	1		0	0	1		0	0	1		0	0	1		0
CCL4:CNR2	0	1		0	22.0003	0.0655617	0.147528	0	0	1		0	1.74201	0.531086	0.777344	0
CCL4:GPRC5D	0	0.606944		0	0	1		0	2.45081	0.37594	0.664332	0	0	0.348856		0
CCL4:SLC7A1	0	1		0	0	1		0	0	1		0	0	1		0
CCL5:CCR4	0	0.589856		0	0	1		0	0	1		0	0	0.581373		0
CCL5:CXCR3	0	0.590201		0	11.009	0.106884	0.194584	0	0	1		0	0.870698	1	1	0
CD14:ITGA4	1.99679	0.231731	0.528246	0	0	1		0	0.719181	1	1	0	1.74532	0.26057	0.638032	0
CD14:ITGB1	0.918772	1	1	0	0	1		0	0	0.627461		0	0.803318	1	1	0
CD14:ITGB2	7.36577	7.57485e-05	0.0017843	7.91807	0	1		0	0.764292	1	1	0	6.4357	0.000209148	0.00547969	6.07392
CD14:RIPK1	1.49468	0.469795	0.696387	0	0	1		0	0	1		0	1.30693	0.717476	0.899419	0
CD14:TLR1	0	1		0	0	1		0	0	1		0	0	1		0
CD14:TLR4	0	1		0	0	1		0	0	1		0	0	1		0
CD14:TLR9	0	1		0	0	1		0	0	1		0	0	1		0
CD160:TNFRSF14	0.530106	0.550582	0.763379	0	0	1		0	0.764292	1	1	0	0.463542	0.392009	0.72626	0
CD1D:LILRB2	#NUM!	0.00161524	0.0155651	#NUM!	0	1		0	0	1		0	#NUM!	0.00246529	0.0269127	#NUM!
CD1D:LILRB3	3.98374	0.36117	0.593551	0	0	1		0	12.2531	0.145385	0.416772	0	3.48411	0.396394	0.72626	0
CD24:SIGLEC10	2.66073	0.121922	0.416895	0	0	1		0	5.27518	0.0344094	0.177553	0	2.32635	0.244629	0.610407	0
CD28:CD86	2.28018	0.24733	0.551937	0	0	1		0	0	1		0	1.99367	0.277538	0.657728	0
CD36:TLR4	0	1		0	0	1		0	0	1		0	0	1		0
CD40LG:CD40	0	0.13574		0	0	1		0	1.22435	0.578897	0.749254	0	0	0.137903		0
CD40LG:ITGAM_ITGB2	#NUM!	2.5762e-06	9.10259e-05	#NUM!	0	1		0	0	1		0	#NUM!	6.01078e-06	0.000314965	#NUM!
CD40LG:ITGB1_ITGA5	3.98374	0.36117	0.593551	0	0	1		0	0	1		0	3.48411	0.396394	0.72626	0
CD40LG:TRAF3	1.99188	0.489442	0.696387	0	0	1		0	0	1		0	1.74201	0.531086	0.777344	0
CD47:SIRPB1_TYROBP	0	0.000520127		0	0	1		0	2.4701	0.0503753	0.240682	0	0	0.000169422		0
CD48:CD2	0	0.0844835		0	0	1		0	0	0.61687		0	0	0.0863211		0
CD48:CD244	0	0.590201		0	0	1		0	0	1		0	0	0.593427		0
CD55:ADGRE2	0.360812	0.202541	0.487176	0	1.91001	0.419358	0.437859	0	4.12679	0.00746312	0.0601714	0	0.496327	0.329164	0.720816	0
CD55:ADGRE5	1.32896	0.576731	0.77877	0	0	1		0	0	0.395694		0	1.16176	0.788199	0.969522	0
CD55:CR1	1.77271	0.308817	0.593551	0	3.66742	0.254825	0.306654	0	5.48307	0.013244	0.0899196	0	2.18184	0.180624	0.567616	0
CD58:CD2	0	1		0	0	1		0	#NUM!	0.00569231	0.0524505	0	0	1		0
CD59:CD2	3.98668	0.181834	0.487176	0	0	1		0	0	1		0	3.48631	0.217116	0.567616	0
CD6:ALCAM	0	0.141034		0	4.00187	0.237752	0.296147	0	8.83596	0.00121593	0.0130712	5.92114	0.316089	0.484446	0.767059	0
CD70:CD27	0	1		0	0	1		0	0	1		0	0	1		0
CD70:TNFRSF13B	0	0.370872		0	0	1		0	1.75003	0.466772	0.708396	0	0	0.212305		0
CD70:TNFRSF17	1.32766	1	1	0	0	1		0	0	1		0	1.16119	1	1	0
CD72:CD5	6.31224	0.000159576	0.003383	6.56749	0	1		0	0	0.39291		0	5.51513	0.00042983	0.0099634	4.93071
CD72:SEMA4D	7.04863	1.0004e-05	0.000265106	10.0765	0	1		0	0	0.405767		0	6.15664	3.60096e-05	0.00117931	7.67861
CD84:CD84	4.90746	0.00056591	0.00914344	4.67921	0	1		0	0	0.395694		0	4.28768	0.00145128	0.0237647	3.41086
CD99:CD81	1.28736	0.440188	0.661844	0	0	1		0	0	0.0712782		0	1.1247	0.708773	0.899419	0
CD99:CD99	0.852497	0.832799	0.991873	0	0	1		0	0.76367	1	1	0	0.74508	0.679527	0.895229	0
CD99:PILRA	3.34086	0.00619469	0.0452853	2.33893	0	1		0	0.581757	1	1	0	2.91909	0.0171686	0.115338	0
CD99:PILRB	2.21796	0.174316	0.487176	0	0	1		0	0	0.618565		0	1.93884	0.212981	0.567616	0
CFH:SELL	0	1		0	0	1		0	0	1		0	0	1		0
CFP:NCR1	3.98668	0.181834	0.487176	0	0	1		0	0	1		0	3.48631	0.217116	0.567616	0
CKLF:CCR4	0	0.589856		0	0	1		0	0	1		0	0	0.581373		0
CLEC11A:ITGB1	0	0.590201		0	11.009	0.106884	0.194584	0	0	1		0	0.870698	1	1	0
CLEC11A:KIT	0	1		0	0	1		0	0	1		0	0	1		0
CLEC2B:KLRF1	0	0.590201		0	0	1		0	0	1		0	0	0.593427		0
COL18A1:ITGA5	0.796288	1	1	0	0	1		0	0	1		0	0.696414	1	1	0
COL18A1:ITGB1_ITGA1	0	1		0	0	1		0	0	1		0	0	1		0
COL18A1:PTPRS	0	0.589856		0	14.669	0.0864544	0.175379	0	0	1		0	1.16119	1	1	0
COL19A1:ITGB1_ITGA1	0	1		0	0	1		0	0	1		0	0	1		0
COL26A1:ITGB1_ITGA1	0	1		0	0	1		0	0	1		0	0	1		0
COL4A3:CD44	0	0.370872		0	0	1		0	1.75003	0.466772	0.708396	0	0	0.212305		0
COL4A3:CD47	0	0.0330772		0	5.91556	0.0541058	0.132466	0	2.63454	0.132249	0.416101	0	0.463542	0.392009	0.72626	0
COL4A4:CD44	0	0.21931		0	0	1		0	0	1		0	0	0.221906		0
COL4A4:CD47	0.330583	0.142134	0.463575	0	3.6922	0.113736	0.201882	0	2.93827	0.0421046	0.208904	0	0.632058	0.485999	0.767059	0
COL4A4:ITGA9_ITGB1	0	1		0	0	1		0	0	1		0	0	1		0
COL4A4:ITGB1_ITGA1	0	1		0	0	1		0	0	1		0	0	1		0
COL6A2:CD44	0.497352	0.697462	0.878799	0	0	1		0	1.531	0.507116	0.726866	0	0.434936	0.693632	0.895229	0
COL6A2:ITGA9_ITGB1	0	1		0	#NUM!	0.0223453	0.0721143	0	0	1		0	#NUM!	0.223057	0.567616	0
COL6A2:ITGB1_ITGA1	0	1		0	0	1		0	0	1		0	0	1		0
COL9A2:CD44	2.9917	0.149123	0.467076	0	0	1		0	2.04205	0.423136	0.708396	0	2.61605	0.189745	0.567616	0
COL9A3:CD44	0	0.589856		0	0	1		0	4.08583	0.269681	0.567028	0	0	0.581373		0
COPA:CD74	2.86205	0.0173032	0.0873398	0	1.91001	0.419358	0.437859	0	0	0.253705		0	2.96566	0.0111905	0.0916226	0
COPA:P2RY6	0	1		0	0	1		0	0	1		0	0	1		0
COPA:SORT1	0	1		0	0	1		0	#NUM!	0.0755389	0.270681	0	0	1		0
CSF1:CSF1R	0	1		0	0	1		0	0	1		0	0	1		0
CSF1:SLC7A1	0	1		0	0	1		0	0	1		0	0	1		0
CTLA4:CD80	3.98374	0.36117	0.593551	0	0	1		0	0	1		0	3.48411	0.396394	0.72626	0
CTLA4:CD86	4.00149	0.0117316	0.0624097	0	0	1		0	2.04479	0.286057	0.567028	0	3.49738	0.0209046	0.127372	0
CXCL16:CXCR6	0	1		0	0	1		0	0	1		0	0	1		0
CXCL8:CD79A	0	0.589856		0	0	1		0	4.08583	0.269681	0.567028	0	0	0.581373		0
CYTL1:CCR2	0	1		0	0	1		0	0	1		0	0	1		0
DUSP18:CD151	0	1		0	0	1		0	0	1		0	0	1		0
DUSP18:ITGB1	0	1		0	0	1		0	0	1		0	0	1		0
DUSP18:RPSA	0	1		0	0	1		0	0	1		0	0	1		0
EBI3:IL27RA_IL6ST	#NUM!	0.00161524	0.0155651	#NUM!	0	1		0	0	1		0	#NUM!	0.00246529	0.0269127	#NUM!
F13A1:ITGA4	3.55878	0.0110471	0.0616312	0	0	1		0	2.63454	0.132249	0.416101	0	3.11021	0.0344124	0.189589	0
F13A1:ITGB1	1.77271	0.308817	0.593551	0	0	1		0	3.69096	0.0693316	0.264281	0	1.54987	0.503481	0.771416	0
FABP5:RXRA	1.99188	0.489442	0.696387	0	0	1		0	6.12716	0.209968	0.501589	0	1.74201	0.531086	0.777344	0
FAM3C:ADGRG5	11.9673	0.0274208	0.121109	0	0	1		0	0	1		0	10.4662	0.0369048	0.189589	0
FAM3C:CLEC2D	1.49615	0.421948	0.651867	0	0	1		0	0	0.405767		0	1.30775	0.607422	0.847339	0
FAM3C:HLA-C	0	0.0875549		0	0	1		0	0	0.618565		0	0	0.0499581		0
FAM3C:KIR2DL3	0	0.589856		0	0	1		0	4.08583	0.269681	0.567028	0	0	0.581373		0
FAM3C:LAMP1	1.32994	0.50577	0.714822	0	0	1		0	4.87742	0.000427199	0.00612319	5.05923	1.1622	0.673283	0.895229	0
FAM3C:PDCD1	#NUM!	0.00806663	0.0551654	0	0	1		0	0	1		0	#NUM!	0.0110752	0.0916226	0
FASLG:FAS	0	1		0	0	1		0	0	1		0	0	1		0
FCER2:CR2	3.98668	0.181834	0.487176	0	0	1		0	0	1		0	3.48631	0.217116	0.567616	0
FLT3LG:FLT3	0.188868	0.103649	0.360223	0	2.09266	0.392388	0.422114	0	4.64403	0.00470544	0.0466925	2.94812	0.347203	0.197532	0.567616	0
FYN:SPN	0	0.13574		0	4.40258	0.220291	0.284376	0	0	1		0	0.347782	0.474077	0.766716	0
GDF11:BMPR2	0	1		0	0	1		0	0	1		0	0	1		0
GPI:AMFR	0.264803	0.221365	0.515708	0	0	1		0	4.11028	0.0281571	0.165103	0	0.231569	0.223147	0.567616	0
GRN:SORT1	0	1		0	0	1		0	6.12716	0.209968	0.501589	0	0	1		0
GRN:TNFRSF1A	0.467517	0.39876	0.630873	0	0	1		0	9.06098	3.54813e-05	0.00109073	9.41908	0.408778	0.278656	0.657728	0
GRN:TNFRSF1B	1.33027	0.411257	0.641077	0	0	1		0	5.51116	4.22762e-05	0.00109073	7.2942	1.16234	0.688903	0.895229	0
GSTP1:TRAF2	0	0.590201		0	0	1		0	3.06387	0.324892	0.607407	0	0	0.593427		0
GZMA:F2R	0	0.370872		0	0	1		0	0	1		0	0	0.212305		0
GZMB:IGF2R	0	1		0	0	1		0	0	1		0	0	1		0
GZMB:PGRMC1	1.32766	1	1	0	0	1		0	0	1		0	1.16119	1	1	0
HGF:CD44	0	0.0844835		0	0	1		0	5.48307	0.013244	0.0899196	0	0	0.0863211		0
HGF:ITGB1	0	0.228107		0	0	1		0	3.0693	0.171431	0.470523	0	0	0.130311		0
HLA-A:APLP2	0	0.0844835		0	0	1		0	0	0.61687		0	0	0.0863211		0
HLA-A:CD3D	0	0.141034		0	0	1		0	0	1		0	0	0.0804812		0
HLA-A:CD3G	0	0.228107		0	0	1		0	0	1		0	0	0.130311		0
HLA-A:CD8A	0	0.370872		0	0	1		0	0	1		0	0	0.212305		0
HLA-A:CD8B	0	0.606944		0	0	1		0	0	1		0	0	0.348856		0
HLA-A:KIR2DL1	0	1		0	0	1		0	0	1		0	0	1		0
HLA-A:KIR2DL3	0	1		0	0	1		0	0	1		0	0	1		0
HLA-A:KIR3DL1	0	1		0	43.9429	0.0441955	0.112067	0	0	1		0	3.48411	0.396394	0.72626	0
HLA-A:KIR3DL2	0	1		0	0	1		0	0	1		0	0	1		0
HLA-A:LILRA1	1.70857	0.430478	0.651867	0	0	1		0	0	1		0	1.49396	0.472422	0.766716	0
HLA-A:LILRB1	0	0.606944		0	0	1		0	0	1		0	0	0.348856		0
HLA-A:LILRB2	2.49572	0.154223	0.467076	0	0	1		0	0	0.61687		0	2.18184	0.180624	0.567616	0
HLA-B:CANX	0	0.0340456		0	0	1		0	0	0.39291		0	0	0.0195026		0
HLA-B:CD3D	0	0.13574		0	0	1		0	0	1		0	0	0.137903		0
HLA-B:CD3G	0	0.228107		0	0	1		0	0	1		0	0	0.130311		0
HLA-B:KIR2DL3	0	1		0	0	1		0	0	1		0	0	1		0
HLA-B:KIR3DL1	0	1		0	43.9429	0.0441955	0.112067	0	0	1		0	3.48411	0.396394	0.72626	0
HLA-B:KIR3DL2	0	1		0	0	1		0	0	1		0	0	1		0
HLA-B:KLRD1	0	0.357318		0	0	1		0	0	1		0	0	0.360434		0
HLA-B:LILRA1	0.497352	0.697462	0.878799	0	0	1		0	1.531	0.507116	0.726866	0	0.434936	0.693632	0.895229	0
HLA-B:LILRB1	0	0.590201		0	0	1		0	0	1		0	0	0.593427		0
HLA-B:LILRB2	0.397681	0.704698	0.878799	0	0	1		0	1.22435	0.578897	0.749254	0	0.347782	0.474077	0.766716	0
HLA-C:CD3D	0	0.13574		0	0	1		0	0	1		0	0	0.137903		0
HLA-C:CD3G	0	0.13574		0	0	1		0	0	1		0	0	0.137903		0
HLA-C:KIR2DL1	0	1		0	43.9429	0.0441955	0.112067	0	0	1		0	3.48411	0.396394	0.72626	0
HLA-C:KIR2DL3	0	1		0	0	1		0	0	1		0	0	1		0
HLA-C:KIR3DL1	0	0.589856		0	44.329	0.0028837	0.0227492	8.98769	0	1		0	3.48631	0.217116	0.567616	0
HLA-C:LILRA1	0.995558	1	1	0	0	1		0	0	1		0	0.870583	1	1	0
HLA-C:LILRB1	0	0.21931		0	0	1		0	0	1		0	0	0.221906		0
HLA-C:LILRB2	1.77271	0.308817	0.593551	0	0	1		0	0	0.61687		0	1.54987	0.503481	0.771416	0
HLA-C:NOTCH4	0	0.589856		0	0	1		0	0	1		0	0	0.581373		0
HLA-DMA:CD4	1.24561	0.593357	0.796149	0	0	1		0	0.610911	1	1	0	1.08887	0.796748	0.97092	0
HLA-DMB:CD4	0.736201	0.660819	0.87056	0	0	1		0	6.56586	1.19718e-05	0.000514789	8.92788	0.643509	0.521953	0.777344	0
HLA-DOA:CD4	3.34086	0.00619469	0.0452853	2.33893	0	1		0	1.22495	0.680416	0.83594	0	2.91909	0.0171686	0.115338	0
HLA-DOB:CD4	3.27711	0.0100808	0.0616312	0	0	1		0	3.08025	0.059113	0.254186	0	2.8639	0.0264358	0.157413	0
HLA-DPA1:LAG3	3.99259	0.0567913	0.211224	0	0	1		0	0	1		0	3.49073	0.0797418	0.336974	0
HLA-DPB1:LAG3	6.66152	0.0105111	0.0616312	0	0	1		0	0	1		0	5.82399	0.0166826	0.115338	0
HLA-DQA1:CD4	1.08633	1	1	0	0	1		0	2.04479	0.286057	0.567028	0	0.949801	1	1	0
HLA-DQA1:LAG3	4.79915	0.0117754	0.0624097	0	0	1		0	0	1		0	4.1954	0.0198168	0.126634	0
HLA-DQA2:LAG3	3.67818	0.00251681	0.0230986	3.07481	0	1		0	0	0.413068		0	3.2135	0.00897222	0.0839544	0
HLA-DQB1:CD4	2.9917	0.149123	0.467076	0	0	1		0	0	1		0	2.61605	0.189745	0.567616	0
HLA-DQB1:LAG3	6.66152	0.0105111	0.0616312	0	0	1		0	0	1		0	5.82399	0.0166826	0.115338	0
HLA-DQB2:LAG3	1.99286	0.34639	0.593551	0	0	1		0	0	1		0	1.74267	0.620951	0.847339	0
HLA-DRA:CD4	6.66152	0.0105111	0.0616312	0	0	1		0	0	1		0	5.82399	0.0166826	0.115338	0
HLA-DRA:LAG3	6.66152	0.0105111	0.0616312	0	0	1		0	0	1		0	5.82399	0.0166826	0.115338	0
HLA-DRB1:LAG3	8.01523	0.000586182	0.00914344	6.12227	0	1		0	0	1		0	7.00537	0.00124141	0.0232321	4.58878
HLA-DRB5:CD4	2.49572	0.154223	0.467076	0	0	1		0	0	0.61687		0	2.18184	0.180624	0.567616	0
HLA-DRB5:LAG3	8.00133	0.00309752	0.026267	4.74215	0	1		0	0	1		0	6.99467	0.00545206	0.05494	0
HLA-E:CD8A	1.9958	0.200306	0.487176	0	0	1		0	0.873845	1	1	0	1.74466	0.348281	0.72626	0
HLA-E:CD8B	0.796087	1	1	0	0	1		0	0	1		0	0.696145	1	1	0
HLA-E:KIR3DL1	0	0.606944		0	8.80813	0.126861	0.209468	0	6.14058	0.0696556	0.264281	0	0.696414	1	1	0
HLA-E:KLRC1	0.663432	1	1	0	0	1		0	0	1		0	0.58022	1	1	0
HLA-E:KLRD1_KLRC1	0.796288	1	1	0	0	1		0	0	1		0	0.696414	1	1	0
HLA-E:KLRD1_KLRC3	0	0.606944		0	8.80813	0.126861	0.209468	0	2.45081	0.37594	0.664332	0	0.696414	1	1	0
HLA-E:KLRK1	0.397681	0.704698	0.878799	0	4.40258	0.220291	0.284376	0	2.72777	0.199588	0.501589	0	0.773674	1	1	0
HLA-F:CD8A	0	0.0340456		0	0	1		0	0	0.39291		0	0	0.0195026		0
HLA-F:CD8B	0.378086	0.292423	0.593551	0	0	1		0	0	0.413068		0	0.330586	0.136685	0.550947	0
HLA-F:KIR3DL1	0	0.606944		0	44.7221	0.000206921	0.00489714	12.6659	0	1		0	3.48852	0.129088	0.528455	0
HLA-F:KIR3DL2	0	1		0	0	1		0	0	1		0	0	1		0
HLA-F:LILRB1	0.476389	0.341069	0.593551	0	0	1		0	0	0.267066		0	0.416469	0.173984	0.567616	0
HLA-F:LILRB2	1.55231	0.3185	0.593551	0	0	1		0	1.67392	0.431355	0.708396	0	1.35669	0.473976	0.766716	0
HMGB1:CD163	1.99679	0.231731	0.528246	0	0	1		0	0.719181	1	1	0	1.74532	0.26057	0.638032	0
HMGB1:CXCR4	0	0.000520127		0	0	1		0	0	0.108928		0	0	0.000169422		0
HMGB1:HAVCR2	0.796288	1	1	0	0	1		0	0	1		0	0.696414	1	1	0
HMGB1:THBD	0	0.357318		0	0	1		0	0	1		0	0	0.360434		0
HMGB1:TLR2	1.99286	0.34639	0.593551	0	0	1		0	0	1		0	1.74267	0.620951	0.847339	0
HMGB1:TLR4	0	0.606944		0	0	1		0	0	1		0	0	0.348856		0
HMGB1:TLR9	0	1		0	0	1		0	0	1		0	0	1		0
HSPA1A:TLR4	0	1		0	0	1		0	0	1		0	0	1		0
HSPA4:TLR4	2.65745	0.264139	0.577293	0	0	1		0	0	1		0	2.324	0.310485	0.719885	0
HSPG2:ITGB1	0	1		0	43.9429	0.0441955	0.112067	0	0	1		0	3.48411	0.396394	0.72626	0
HSPG2:PTPRS	0	1		0	#NUM!	0.0223453	0.0721143	0	0	1		0	#NUM!	0.223057	0.567616	0
ICAM1:IL2RA	3.98668	0.181834	0.487176	0	0	1		0	0	1		0	3.48631	0.217116	0.567616	0
ICAM1:IL2RG	7.2193	0.000384621	0.0074127	6.07453	0	1		0	0	0.618565		0	6.30904	0.000882747	0.0177907	4.64997
ICAM1:ITGAL	1.77271	0.308817	0.593551	0	0	1		0	0	0.61687		0	1.54987	0.503481	0.771416	0
ICAM1:ITGB2	0.441972	0.697717	0.878799	0	0	1		0	0	1		0	0.386518	0.702462	0.897781	0
ICAM2:ITGAM_ITGB2	0.567251	0.377427	0.615496	0	0	1		0	8.62535	1.9711e-07	1.27136e-05	15.2188	0.495879	0.207966	0.567616	0
ICAM2:ITGB2	0	0.0001304		0	3.42852	0.0664915	0.147528	0	0	0.0722657		0	0.266025	0.0147034	0.115338	0
ICAM2:ITGB2_ITGAL	0.24745	0.0494931	0.187367	0	6.00574	0.00653783	0.0451857	3.47863	2.12433	0.178047	0.478502	0	0.74508	0.679527	0.895229	0
ICAM3:ITGB2_ITGAL	1.83397	0.134327	0.444959	0	0	1		0	0	0.108078		0	1.60215	0.219658	0.567616	0
ICAM4:ITGA2B	0	1		0	0	1		0	0	1		0	0	1		0
ICAM4:ITGA4	0	0.0527877		0	0	1		0	1.88723	0.314875	0.606252	0	0	0.0310029		0
ICAM4:ITGAM	0	1		0	0	1		0	12.2531	0.145385	0.416772	0	0	1		0
ICAM4:ITGB1	0	0.13574		0	16.7912	0.00157287	0.0159534	7.31372	1.22435	0.578897	0.749254	0	1.30693	0.717476	0.899419	0
ICAM4:ITGB2_ITGAL	0	0.141034		0	4.00187	0.237752	0.296147	0	4.10208	0.0563883	0.250831	0	0.316089	0.484446	0.767059	0
ICOSLG:CTLA4	3.98374	0.36117	0.593551	0	0	1		0	0	1		0	3.48411	0.396394	0.72626	0
IFNG:IFNGR1_IFNGR2	1.99286	0.34639	0.593551	0	0	1		0	0	1		0	1.74267	0.620951	0.847339	0
IGF1:IGF2R	0	0.0875549		0	0	1		0	0	0.618565		0	0	0.0499581		0
IGF1:TRPV2	0	0.21931		0	0	1		0	0	1		0	0	0.221906		0
IL15:IL2RA	#NUM!	0.200712	0.487176	0	0	1		0	0	1		0	#NUM!	0.223057	0.567616	0
IL15:IL2RB_IL2RG	#NUM!	0.200712	0.487176	0	0	1		0	0	1		0	#NUM!	0.223057	0.567616	0
IL16:CCR5	1.99286	0.34639	0.593551	0	0	1		0	0	1		0	1.74267	0.620951	0.847339	0
IL16:CD4	4.31034	1.36727e-11	2.89862e-09	17.996	0	0.275003		0	0.683467	0.553416	0.749254	0	3.75073	7.23064e-10	1.8273e-07	12.8509
IL16:KCNA3	1.388	0.277368	0.593551	0	0	0.405287		0	14.1573	1.33038e-21	1.71619e-19	71.7491	1.2116	0.460986	0.766716	0
IL18:CD48	0.796087	1	1	0	0	1		0	1.11282	0.610776	0.772451	0	0.696145	1	1	0
IL18:IL18BP	0	1		0	#NUM!	0.0223453	0.0721143	0	0	1		0	#NUM!	0.223057	0.567616	0
IL18:IL18R1_IL18RAP	1.99188	0.489442	0.696387	0	88.5837	0.00146323	0.0159534	11.6257	0	1		0	#NUM!	0.0110752	0.0916226	0
IL1B:ADRB2	0	0.228107		0	0	1		0	0	1		0	0	0.130311		0
IL1B:SIGIRR	2.91044	0.0375789	0.153206	0	0	1		0	0	0.393291		0	2.54358	0.0505866	0.224639	0
ITGAL:CD226	2.99762	0.0443155	0.173979	0	3.38514	0.271519	0.310933	0	0	0.618565		0	3.49738	0.0209046	0.127372	0
ITGAX_ITGB2:FCER2_ITGB2	1.99286	0.34639	0.593551	0	0	1		0	0	1		0	1.74267	0.620951	0.847339	0
ITGAX_ITGB2:ICAM1_ITGB2	1.32799	0.665239	0.87056	0	0	1		0	1.75003	0.466772	0.708396	0	1.16133	1	1	0
ITGB1_ITGA4:PLAUR	1.03908	1	1	0	0	1		0	1.96793	0.273672	0.567028	0	0.908178	1	1	0
ITGB2:CD226	0	0.0330772		0	0	1		0	0	0.634093		0	0	0.0191536		0
ITGB2_ITGAL:ICAM1_ITGB2	1.77271	0.308817	0.593551	0	0	1		0	2.23107	0.257118	0.567028	0	1.54987	0.503481	0.771416	0
ITGB2_ITGAM:FCER2_ITGB2	11.9673	0.0274208	0.121109	0	0	1		0	0	1		0	10.4662	0.0369048	0.189589	0
ITGB2_ITGAM:ICAM1_ITGB2	5.32431	0.0336512	0.139883	0	0	1		0	2.04205	0.423136	0.708396	0	4.65532	0.0482122	0.224639	0
JAG1:NOTCH2	#NUM!	0.200712	0.487176	0	0	1		0	0	1		0	#NUM!	0.223057	0.567616	0
KLRB1:CLEC2D	0.757612	0.803508	0.962393	0	0	1		0	0	0.25488		0	0.662318	0.630351	0.855709	0
LAIR1:LILRB3	1.22615	0.760837	0.921699	0	0	1		0	0	0.634093		0	1.07199	1	1	0
LAIR1:LILRB4	0	0.00518686		0	3.85317	0.106482	0.194584	0	0.508718	1	1	0	0.301689	0.094579	0.393328	0
LCK:CD8A_CD8B	3.50065	0.0182509	0.0899814	0	0	1		0	0	0.622195		0	3.05968	0.0543591	0.237368	0
LGALS1:CD69	0	0.590201		0	0	1		0	0	1		0	0	0.593427		0
LGALS1:ITGB1	1.42422	0.563518	0.765806	0	0	1		0	0	0.393291		0	1.24501	0.592202	0.847339	0
LGALS1:LGALS1	1.82201	0.0678674	0.247179	0	0	0.627552		0	0.529708	0.580817	0.749254	0	1.59095	0.16137	0.567616	0
LGALS1:PTPRC	0.796288	1	1	0	0	1		0	0	1		0	0.696414	1	1	0
LGALS3:LAG3	1.74717	0.200427	0.487176	0	0	1		0	0	0.413068		0	1.52701	0.323597	0.720816	0
LGALS3BP:CD33	#NUM!	0.00161524	0.0155651	#NUM!	0	1		0	0	1		0	#NUM!	0.00246529	0.0269127	#NUM!
LGALS3BP:ITGB1	0	0.357318		0	0	1		0	0	1		0	0	0.360434		0
LGALS9:CD44	1.77577	0.214993	0.506429	0	0	1		0	0	0.257569		0	1.55183	0.342473	0.72626	0
LGALS9:CD47	2.36282	0.00152007	0.0155651	2.24266	2.14705	0.176843	0.251116	0	0.589016	0.482567	0.71553	0	2.51048	0.000456339	0.0099634	2.65805
LGALS9:HAVCR2	1.13806	1	1	0	0	1		0	0	1		0	0.99518	1	1	0
LGALS9:LRP1	6.41101	0.00125675	0.0155651	4.84603	0	1		0	2.23107	0.257118	0.567028	0	5.60321	0.00259908	0.0272383	3.89054
LGALS9:PTPRC	0	0.0875549		0	3.38514	0.271519	0.310933	0	0	0.618565		0	0.267328	0.330145	0.720816	0
LGALS9:PTPRK	1.99188	0.489442	0.696387	0	0	1		0	0	1		0	1.74201	0.531086	0.777344	0
LGALS9:SLC1A5	0.518065	0.336419	0.593551	0	0	1		0	1.01996	1	1	0	0.452943	0.240542	0.605981	0
LGALS9:SORL1	0	0.0130644		0	7.45685	0.0107762	0.063759	0	0	0.399916		0	0.579475	0.598243	0.847339	0
LRPAP1:LDLR	0	1		0	0	1		0	0	1		0	0	1		0
LRPAP1:LRP1	1.59626	0.409056	0.641077	0	0	1		0	0.610911	1	1	0	1.39526	0.441181	0.765493	0
LRPAP1:LRP8	0	1		0	0	1		0	0	1		0	0	1		0
LRPAP1:SORL1	0	0.21931		0	5.50512	0.184172	0.256396	0	0	1		0	0.434936	0.693632	0.895229	0
LRPAP1:SORT1	0	1		0	0	1		0	0	1		0	0	1		0
LTB:CD40	1.70857	0.430478	0.651867	0	0	1		0	0	1		0	1.49396	0.472422	0.766716	0
LTB:LTBR	0.30569	0.326819	0.593551	0	0	1		0	0	0.618565		0	0.267328	0.330145	0.720816	0
LTB:TNFRSF1A	10.4684	2.49881e-06	9.10259e-05	13.6902	0	1		0	0	0.39291		0	9.14602	8.73554e-06	0.000381452	10.916
LY86:CD180	1.19517	0.732491	0.897618	0	0	1		0	3.69096	0.0693316	0.264281	0	1.04506	1	1	0
LY9:LY9	0	0.21931		0	22.3935	0.000827359	0.0117485	8.65614	0	1		0	1.74333	0.427088	0.750988	0
LYZ:ITGAL	1.66564	0.195011	0.487176	0	1.32865	0.537405	0.545082	0	0	0.10804		0	1.67222	0.153167	0.567616	0
MDK:ITGA4_ITGB1	0	0.357318		0	7.33868	0.146394	0.230978	0	2.04205	0.423136	0.708396	0	0.58022	1	1	0
MDK:ITGA6_ITGB1	0	1		0	0	1		0	0	1		0	0	1		0
MDK:LRP1	0	1		0	0	1		0	0	1		0	0	1		0
MDK:NCL	0	0.589856		0	0	1		0	0	1		0	0	0.581373		0
MDK:NOTCH2	0	0.606944		0	8.80813	0.126861	0.209468	0	0	1		0	0.696414	1	1	0
MDK:SORL1	0	0.228107		0	0	1		0	0	1		0	0	0.130311		0
MFNG:NOTCH2	0.406144	0.0853442	0.301549	0	2.15423	0.249561	0.305497	0	1.61819	0.374737	0.664332	0	0.562579	0.267786	0.64963	0
MIF:CD74	4.01946	0.000603812	0.00914344	4.09206	0	1		0	0	0.257569		0	3.5108	0.0017271	0.0266176	2.85328
MIF:CD74_CD44	0	0.00327249		0	0	1		0	0	0.261665		0	0	0.00179872		0
MIF:CD74_CXCR4	0	0.00837529		0	0	1		0	1.11312	0.702135	0.846499	0	0	0.00489878		0
MIF:CXCR4	0	0.00837529		0	0	1		0	1.11312	0.702135	0.846499	0	0	0.00489878		0
MIF:TNFRSF14	1.67847	0.129146	0.434587	0	0	0.626285		0	0.894666	1	1	0	1.46593	0.273818	0.657728	0
NAMPT:ITGA5_ITGB1	1.99286	0.34639	0.593551	0	0	1		0	2.45081	0.37594	0.664332	0	1.74267	0.620951	0.847339	0
NAMPT:P2RY6	0	1		0	0	1		0	0	1		0	0	1		0
NCAM1:NCAM1	#NUM!	0.200712	0.487176	0	0	1		0	0	1		0	#NUM!	0.223057	0.567616	0
NCAM1:PTPRA	12.0654	3.28665e-06	9.95385e-05	14.3784	0	1		0	0.815417	1	1	0	10.5424	1.06021e-05	0.000396822	11.5584
NCAM1:ROBO3	#NUM!	0.200712	0.487176	0	0	1		0	0	1		0	#NUM!	0.223057	0.567616	0
NECTIN1:CD96	0	1		0	0	1		0	0	1		0	0	1		0
NECTIN2:CD96	0	1		0	#NUM!	0.0223453	0.0721143	0	0	1		0	#NUM!	0.223057	0.567616	0
NELL2:ROBO3	0	0.357318		0	33.529	0.000356218	0.00632288	11.1435	0	1		0	2.61605	0.189745	0.567616	0
NID1:ITGB1	0	0.21931		0	12.6839	0.0160805	0.0721143	0	1.531	0.507116	0.726866	0	0.99518	1	1	0
NUCB2:ERAP1	0.103936	0.0038392	0.0313042	0	0	1		0	0.659761	0.766058	0.866855	0	0.0908766	0.00142437	0.0237647	0
PECAM1:CD38	0.496856	0.55453	0.763379	0	0	1		0	0	0.39291		0	0.434434	0.394611	0.72626	0
PECAM1:PECAM1	1.84266	0.246094	0.551937	0	0	1		0	0	0.393291		0	1.61069	0.404352	0.7263	0
PLXNB2:SEMA4D	0.611949	0.749496	0.913179	0	0	1		0	8.26552	0.000496877	0.00640971	6.6828	0.535116	0.544658	0.792779	0
PROC:ITGB2	0	0.589856		0	0	1		0	0	1		0	0	0.581373		0
PRSS23:TMEM222	0	0.589856		0	0	1		0	0	1		0	0	0.581373		0
PSAP:LRP1	0.30569	0.326819	0.593551	0	0	1		0	2.04479	0.286057	0.567028	0	0.267328	0.330145	0.720816	0
PSAP:SORT1	0	0.590201		0	0	1		0	0	1		0	0	0.593427		0
PSEN1:CD44	0	0.228107		0	0	1		0	1.36064	0.544414	0.749254	0	0	0.130311		0
PSEN1:NOTCH2	0	0.21931		0	0	1		0	6.15407	0.025486	0.156557	0	0	0.221906		0
PSEN1:NOTCH4	0	1		0	#NUM!	0.0223453	0.0721143	0	0	1		0	#NUM!	0.223057	0.567616	0
PTMA:VIPR1	0	1		0	0	1		0	0	1		0	0	1		0
PTPN6:CD300LF	1.18136	0.672521	0.87469	0	0	1		0	1.14847	0.74526	0.856977	0	1.03227	1	1	0
PTPN6:CLEC12A	2.67065	0.0211471	0.0996264	0	0	1		0	0	0.25488		0	2.33347	0.0498794	0.224639	0
PTPRC:CD22	0	0.370872		0	6.29128	0.165495	0.239799	0	0	1		0	0.49722	0.693319	0.895229	0
PTPRC:MRC1	0.496856	0.55453	0.763379	0	0	1		0	0	0.39291		0	0.434434	0.394611	0.72626	0
RPS19:C5AR1	0	0.0844835		0	0	1		0	0	0.61687		0	0	0.0863211		0
RPS27A:ADRB2	0	0.590201		0	0	1		0	0	1		0	0	0.593427		0
RPS27A:LDLR	0	1		0	0	1		0	0	1		0	0	1		0
RPS27A:RIPK1	0	0.589856		0	0	1		0	0	1		0	0	0.581373		0
RPS27A:TGFBR1	0	0.590201		0	0	1		0	0	1		0	0	0.593427		0
RPS27A:TGFBR2	0	0.590201		0	0	1		0	0	1		0	0	0.593427		0
RPS27A:TLR4	0	0.228107		0	0	1		0	1.36064	0.544414	0.749254	0	0	0.130311		0
S100A12:CD36	0	0.589856		0	0	1		0	4.08583	0.269681	0.567028	0	0	0.581373		0
S100A12:TLR4	0	1		0	0	1		0	12.2531	0.145385	0.416772	0	0	1		0
S100A4:CCR5	0	0.589856		0	0	1		0	0	1		0	0	0.581373		0
S100A8:CD36	0	0.589856		0	0	1		0	0	1		0	0	0.581373		0
S100A8:CD68	0.663432	1	1	0	0	1		0	0	1		0	0.58022	1	1	0
S100A8:CD69	0	0.00208124		0	0	1		0	0.420541	0.724056	0.84912	0	0	0.000699423		0
S100A8:ITGB2	6.37107	7.72472e-08	4.0941e-06	14.3938	0	1		0	0	0.108928		0	5.56002	5.55386e-07	3.63778e-05	10.9873
S100A8:TLR4	0	1		0	0	1		0	0	1		0	0	1		0
S100A9:ALCAM	0	0.589856		0	0	1		0	0	1		0	0	0.581373		0
S100A9:CD36	0	0.589856		0	0	1		0	0	1		0	0	0.581373		0
S100A9:CD68	0.663432	1	1	0	0	1		0	0	1		0	0.58022	1	1	0
S100A9:ITGB2	6.37107	7.72472e-08	4.0941e-06	14.3938	0	1		0	0	0.108928		0	5.56002	5.55386e-07	3.63778e-05	10.9873
S100A9:TLR4	0	1		0	0	1		0	0	1		0	0	1		0
S100B:ALCAM	0	1		0	0	1		0	0	1		0	0	1		0
SCT:ADRB2	0	0.357318		0	0	1		0	0	1		0	0	0.360434		0
SCT:VIPR1	0	1		0	0	1		0	0	1		0	0	1		0
SCT:VIPR2	0	1		0	0	1		0	0	1		0	0	1		0
SECTM1:CD7	3.42681	0.0303509	0.131314	0	0	1		0	0	0.61687		0	2.99536	0.0488987	0.224639	0
SELL:CD34	0	1		0	0	1		0	0	1		0	0	1		0
SELL:SELPLG	1.32799	0.665239	0.87056	0	0	1		0	0	1		0	1.16133	1	1	0
SELPLG:ITGAM	1.99286	0.34639	0.593551	0	0	1		0	0	1		0	1.74267	0.620951	0.847339	0
SELPLG:ITGB2	0	0.000520127		0	0	1		0	0	0.108928		0	0	0.000169422		0
SEMA4A:LILRB2	1.99286	0.34639	0.593551	0	0	1		0	0	1		0	1.74267	0.620951	0.847339	0
SEMA4A:NRP1	0	1		0	0	1		0	0	1		0	0	1		0
SEMA4A:NRP1_PLXNA4	0	1		0	0	1		0	0	1		0	0	1		0
SEMA4A:PLXNB2	1.32766	1	1	0	0	1		0	12.2827	0.0308268	0.165694	0	1.16119	1	1	0
SEMA4A:PLXND1	1.32766	1	1	0	14.669	0.0864544	0.175379	0	12.2827	0.0308268	0.165694	0	3.48631	0.217116	0.567616	0
SERPINA1:LRP1	15.9752	0.0067835	0.0479368	5.27437	0	1		0	0	1		0	13.9688	0.0101329	0.0915455	0
SERPINE2:LRP1	0	1		0	0	1		0	#NUM!	0.0755389	0.270681	0	0	1		0
SERPINF1:PLXDC2	0	1		0	0	1		0	0	1		0	0	1		0
SERPING1:LRP1	0	1		0	0	1		0	0	1		0	0	1		0
SIGLEC10:CD52	1.99384	0.39649	0.630873	0	0	1		0	0	1		0	1.74333	0.427088	0.750988	0
SIRPA:CD47	0.723549	1	1	0	0	1		0	3.69096	0.0693316	0.264281	0	0.632711	0.745273	0.92541	0
SIRPB2:CD47	0	1		0	0	1		0	0	1		0	0	1		0
SIRPG:CD47	7.39661	9.66965e-11	1.02498e-08	23.064	0	0.62633		0	0	0.0465714		0	6.45027	1.39488e-09	1.8273e-07	18.1214
SLAMF1:SLAMF1	5.01521	0.000916835	0.0129579	4.39083	0	1		0	1.5324	0.641857	0.80388	0	4.38227	0.0021717	0.0269127	3.34683
SLAMF7:SLAMF7	0.640586	0.529523	0.743436	0	0	1		0	4.80388	0.000229498	0.00422933	5.3746	0.559918	0.313862	0.720816	0
SNCA:LAG3	0.568531	1	1	0	0	1		0	1.75003	0.466772	0.708396	0	0.49722	0.693319	0.895229	0
SPN:ICAM1	0	0.370872		0	0	1		0	1.75003	0.466772	0.708396	0	0	0.212305		0
SPON2:ITGA4	4.99534	0.0197782	0.0952948	0	0	1		0	0	1		0	4.36722	0.0307207	0.178863	0
SPON2:ITGA5	#NUM!	0.00161524	0.0155651	#NUM!	0	1		0	0	1		0	#NUM!	0.00246529	0.0269127	#NUM!
SPON2:ITGAM	#NUM!	0.0402535	0.161014	0	0	1		0	0	1		0	#NUM!	0.0497202	0.224639	0
SPON2:ITGB1	0	1		0	0	1		0	0	1		0	0	1		0
SPON2:ITGB2	1.32766	1	1	0	0	1		0	0	1		0	1.16119	1	1	0
SPTAN1:PTPRA	0	0.589856		0	133.412	4.27672e-05	0.00151823	19.899	0	1		0	10.4662	0.0369048	0.189589	0
ST6GAL1:CD22	0	0.606944		0	22.1937	0.00700061	0.0451857	6.01494	0	1		0	1.74267	0.620951	0.847339	0
SYK:FCGR2A	2.21796	0.174316	0.487176	0	0	1		0	0.941257	1	1	0	1.93884	0.212981	0.567616	0
SYK:LAT	0.960963	1	1	0	0	1		0	0.348004	0.51938	0.736264	0	0.839797	0.841276	1	0
TFPI:LRP1	0	1		0	0	1		0	0	1		0	0	1		0
TGFB1:ACVR1B_TGFBR2	1.32766	1	1	0	0	1		0	0	1		0	1.16119	1	1	0
TGFB1:ACVR1_TGFBR1	3.98374	0.36117	0.593551	0	0	1		0	0	1		0	3.48411	0.396394	0.72626	0
TGFB1:CAV1	0	0.0527877		0	0	1		0	3.07476	0.0987435	0.344268	0	0	0.0310029		0
TGFB1:CD109	0	1		0	0	1		0	0	1		0	0	1		0
TGFB1:CXCR4	0	0.0330772		0	0	1		0	0	0.634093		0	0	0.0191536		0
TGFB1:ENG	0	1		0	0	1		0	0	1		0	0	1		0
TGFB1:ITGB1	0.596206	0.601234	0.801645	0	0	1		0	0	0.413068		0	0.521272	0.449727	0.766716	0
TGFB1:TGFBR1_TGFBR2	1.13806	1	1	0	0	1		0	0	1		0	0.99518	1	1	0
TGFB1:TGFBR2_ACVR1	3.98374	0.36117	0.593551	0	0	1		0	0	1		0	3.48411	0.396394	0.72626	0
TGFB1:TGFBR3	1.70857	0.430478	0.651867	0	0	1		0	0	1		0	1.49396	0.472422	0.766716	0
TGS1:RXRA	1.77271	0.308817	0.593551	0	0	1		0	0	0.61687		0	1.54987	0.503481	0.771416	0
TIGIT:NECTIN2	0	1		0	#NUM!	0.0223453	0.0721143	0	0	1		0	#NUM!	0.223057	0.567616	0
TIMP1:CD63	2.19291	0.0123812	0.0640197	0	0	0.630235		0	0.496958	0.432019	0.708396	0	1.91411	0.0404069	0.203589	0
TIMP2:CD44	0.158493	0.0454585	0.175222	0	0	1		0	3.71237	0.011229	0.0852085	0	0.138591	0.0177379	0.116183	0
TIMP2:ITGB1	0.995554	1	1	0	3.14282	0.287842	0.324394	0	0	0.622195		0	1.26749	0.755378	0.933533	0
TIMP3:ADAM17	0	1		0	#NUM!	0.0223453	0.0721143	0	0	1		0	#NUM!	0.223057	0.567616	0
TIMP3:CD44	0	0.590201		0	0	1		0	0	1		0	0	0.593427		0
TNF:FAS	0	1		0	0	1		0	0	1		0	0	1		0
TNF:PTPRS	0	1		0	0	1		0	0	1		0	0	1		0
TNF:TNFRSF1A	0	1		0	#NUM!	0.0223453	0.0721143	0	0	1		0	#NUM!	0.223057	0.567616	0
TNF:TNFRSF1B	0	1		0	0	1		0	6.12716	0.209968	0.501589	0	0	1		0
TNF:TNFRSF21	0	1		0	0	1		0	0	1		0	0	1		0
TNF:TRADD	0	0.589856		0	0	1		0	0	1		0	0	0.581373		0
TNF:VSIR	0	1		0	0	1		0	0	1		0	0	1		0
TNFSF10:RIPK1	1.19517	0.732491	0.897618	0	0	1		0	0	0.61687		0	1.04506	1	1	0
TNFSF10:TNFRSF10A	0	0.357318		0	0	1		0	0	1		0	0	0.360434		0
TNFSF10:TNFRSF10B	0	1		0	0	1		0	0	1		0	0	1		0
TNFSF13:FAS	1.42422	0.563518	0.765806	0	2.44266	0.349589	0.387825	0	1.44197	0.650544	0.806925	0	1.61069	0.404352	0.7263	0
TNFSF13:TNFRSF13B	0	0.370872		0	0	1		0	4.09393	0.117684	0.399507	0	0	0.212305		0
TNFSF13:TNFRSF14	0.769437	0.6827	0.877166	0	0	1		0	4.62509	0.000293702	0.00473595	5.13615	0.672473	0.434259	0.758506	0
TNFSF13:TNFRSF17	0.995563	1	1	0	0	1		0	0	1		0	0.870698	1	1	0
TNFSF13:TNFRSF1A	0	0.13574		0	4.40258	0.220291	0.284376	0	1.22435	0.578897	0.749254	0	0.347782	0.474077	0.766716	0
TNFSF13B:CD40	0.361443	0.479645	0.696387	0	0	1		0	4.10208	0.0563883	0.250831	0	0.316089	0.484446	0.767059	0
TNFSF13B:HLA-DPB1	2.39297	0.204522	0.487176	0	0	1		0	0	1		0	2.09249	0.38831	0.72626	0
TNFSF13B:TFRC	1.1721	0.789137	0.950551	0	0	1		0	1.93944	0.228787	0.536609	0	1.02456	1	1	0
TNFSF13B:TNFRSF13B	0	0.370872		0	0	1		0	1.75003	0.466772	0.708396	0	0	0.212305		0
TNFSF13B:TNFRSF13C	0	0.606944		0	0	1		0	12.3124	0.00719879	0.0601714	0	0	0.348856		0
TNFSF13B:TNFRSF17	2.65745	0.264139	0.577293	0	0	1		0	0	1		0	2.324	0.310485	0.719885	0
TNFSF9:HLA-DPA1	0	1		0	0	1		0	0	1		0	0	1		0
VCAN:CD44	0.239893	0.0326084	0.138259	0	1.28932	0.547812	0.547812	0	0	0.108078		0	0.324794	0.0638612	0.274289	0
VCAN:ITGA4	1.13889	0.680415	0.877166	0	0	1		0	0.71844	1	1	0	0.995154	1	1	0
VCAN:ITGB1	0.410263	0.181719	0.487176	0	2.95023	0.159554	0.239799	0	1.26806	0.731135	0.849698	0	0.643509	0.521953	0.777344	0
VCAN:SELL	0.960963	1	1	0	0	1		0	1.11342	0.750685	0.856977	0	0.839797	0.841276	1	0
VCAN:TLR1	0	1		0	0	1		0	0	1		0	0	1		0
VCAN:TLR2	1.32766	1	1	0	0	1		0	0	1		0	1.16119	1	1	0
VEGFB:ADRB2	3.55878	0.0110471	0.0616312	0	0	1		0	2.63454	0.132249	0.416101	0	3.11021	0.0344124	0.189589	0
VEGFB:NRP1	0	1		0	0	1		0	0	1		0	0	1		0
YBX1:NOTCH1	0.796288	1	1	0	0	1		0	0	1		0	0.696414	1	1	0
ZG16B:CXCR4	3.98374	0.36117	0.593551	0	0	1		0	0	1		0	3.48411	0.396394	0.72626	0
