# Supplementary material for: Single-cell clonal tracking of persistent T-cells in allogeneic hematopoietic stem cell transplantation
Source: Front Immunol. 2023 Feb 10;14:1114368. doi: 10.3389/fimmu.2023.1114368 (PMC9969884; doi:10.3389/fimmu.2023.1114368)
Supplement: Supplementary file 5 [file Table_5.xlsx]

## Sheet: Table S5
pair
